# Supplementary material for: Causal relationships of gut microbiota, plasma metabolites, and metabolite ratios with diffuse large B-cell lymphoma: a Mendelian randomization study
Source: Front Microbiol. 2024 May 27;15:1356437. doi: 10.3389/fmicb.2024.1356437 (PMC11163048; doi:10.3389/fmicb.2024.1356437)
Supplement: Supplementary file 11 [file Data_Sheet_2.csv]

Supplement Excel S2. The instrumental variables of the plasma metabolites and metabolic ratios (p <1*10-5).
id.exposure	exposure	SNP	chr.exposure	pos.exposure	effect_allele.exposure	other_allele.exposure	eaf.exposure	beta.exposure	se.exposure	pval.exposure	samplesize.exposure	data_source.exposure	R2	F
GCST90199621	Carnitine levels	rs7537155	1	18880127	A	G	0.199113	-0.0900652	0.019229	2.82E-06	8192	textfile	0.002670848	21.93282608
GCST90199621	Carnitine levels	rs78562549	2	36068755	T	G	0.00740514	0.394897	0.0881915	7.54E-06	8192	textfile	0.002441533	20.04509728
GCST90199621	Carnitine levels	rs4254516	2	112944230	C	G	0.455659	-0.0700485	0.0152171	4.16E-06	8192	textfile	0.002580014	21.18496977
GCST90199621	Carnitine levels	rs12692101	2	129893296	T	A	0.444305	-0.0812856	0.0159379	3.39E-07	8192	textfile	0.003165179	26.00512793
GCST90199621	Carnitine levels	rs13026148	2	214649844	A	G	0.378223	-0.0706059	0.0158653	8.57E-06	8192	textfile	0.00241183	19.80064636
GCST90199621	Carnitine levels	rs73025372	3	15272857	G	A	0.0515375	0.157569	0.0346167	5.32E-06	8192	textfile	0.002522803	20.71401026
GCST90199621	Carnitine levels	rs115168226	4	39615371	G	A	0.00618191	-0.446554	0.097039	4.19E-06	8192	textfile	0.002578364	21.17138652
GCST90199621	Carnitine levels	rs10006723	4	101752577	T	G	0.052858	0.170956	0.0345341	7.41E-07	8192	textfile	0.002982533	24.50001606
GCST90199621	Carnitine levels	rs1511808	4	188424754	T	C	0.615503	-0.0697692	0.0157378	9.28E-06	8192	textfile	0.002393364	19.64868095
GCST90199621	Carnitine levels	rs7705826	5	132396764	G	T	0.833702	0.199276	0.0204928	2.38E-22	8192	textfile	0.011411247	94.53689832
GCST90199621	Carnitine levels	rs149235996	5	151340348	G	A	0.0120372	-0.56909	0.0700396	4.46E-16	8192	textfile	0.007994636	66.00374115
GCST90199621	Carnitine levels	rs72836546	6	14093088	T	C	0.23482	-0.0906795	0.0180707	5.22E-07	8192	textfile	0.0030644	25.17458034
GCST90199621	Carnitine levels	rs112819917	6	58310440	A	G	0.00817656	-0.438422	0.0855532	2.98E-07	8192	textfile	0.003195451	26.25464311
GCST90199621	Carnitine levels	rs13247874	7	73596112	T	C	0.190234	-0.103668	0.0195859	1.20E-07	8192	textfile	0.003408237	28.00891803
GCST90199621	Carnitine levels	rs78428648	8	115036848	A	G	0.0377174	0.179162	0.0400467	7.68E-06	8192	textfile	0.002437298	20.0102398
GCST90199621	Carnitine levels	rs79717472	9	120853883	G	A	0.0280471	-0.218081	0.0461728	2.32E-06	8192	textfile	0.002715765	22.30268726
GCST90199621	Carnitine levels	rs76187828	10	33762953	G	A	0.0930578	-0.117619	0.0264472	8.69E-06	8192	textfile	0.002408565	19.77377211
GCST90199621	Carnitine levels	rs10900223	10	45526183	C	T	0.250122	-0.105448	0.0176162	2.15E-09	8192	textfile	0.004354787	35.8216996
GCST90199621	Carnitine levels	rs10826332	10	59620508	A	T	0.0770596	-0.142187	0.0286481	6.93E-07	8192	textfile	0.002998018	24.62760007
GCST90199621	Carnitine levels	rs1171617	10	59707424	T	G	0.770118	0.443332	0.0179927	4.76E-134	8192	textfile	0.068996469	606.959119
GCST90199621	Carnitine levels	rs138190991	10	59984318	A	T	0.0301671	-0.212246	0.0448917	2.27E-06	8192	textfile	0.002721282	22.34811424
GCST90199621	Carnitine levels	rs55775057	11	20146362	A	G	0.150493	-0.0960378	0.0215564	8.38E-06	8192	textfile	0.00241708	19.84384821
GCST90199621	Carnitine levels	rs2512510	11	80402523	A	G	0.216759	-0.0870239	0.0186419	3.04E-06	8192	textfile	0.002653096	21.78666196
GCST90199621	Carnitine levels	rs76638161	11	109223591	T	C	0.0318954	0.192728	0.0434891	9.35E-06	8192	textfile	0.002391657	19.63463115
GCST90199621	Carnitine levels	rs2625939	12	94623634	T	C	0.228206	0.0859678	0.0183528	2.81E-06	8192	textfile	0.002671255	21.93617591
GCST90199621	Carnitine levels	rs1765260	15	79574005	A	G	0.153343	-0.0999797	0.0211507	2.28E-06	8192	textfile	0.002720203	22.33922622
GCST90199621	Carnitine levels	rs11871125	17	19529080	T	C	0.394949	0.072665	0.0157893	4.18E-06	8192	textfile	0.002578775	21.17477289
GCST90199621	Carnitine levels	rs73006619	19	20498107	C	A	0.0466597	-0.168203	0.0368665	5.06E-06	8192	textfile	0.002534612	20.81122359
GCST90199622	Benzoate levels	rs72638543	1	6935462	T	C	0.0417238	0.185887	0.0404404	4.30E-06	7306	textfile	0.002883589	21.12264249
GCST90199622	Benzoate levels	rs9943251	1	151944639	A	G	0.315014	0.0830144	0.0176575	2.58E-06	7306	textfile	0.003016177	22.09680756
GCST90199622	Benzoate levels	rs149187032	2	96874928	A	G	0.0116664	-0.341939	0.0762734	7.36E-06	7306	textfile	0.002743332	20.09241589
GCST90199622	Benzoate levels	rs186382517	2	127497198	C	T	0.00144389	1.05299	0.215383	1.01E-06	7306	textfile	0.003260825	23.89498414
GCST90199622	Benzoate levels	rs141054369	2	198163971	T	C	0.00796594	-0.413333	0.0922709	7.48E-06	7306	textfile	0.002739049	20.06096146
GCST90199622	Benzoate levels	rs62192967	2	241587764	T	A	0.0543493	-0.163284	0.0362749	6.75E-06	7306	textfile	0.002765619	20.25610365
GCST90199622	Benzoate levels	rs113989462	3	10119238	G	C	0.0159655	0.298062	0.0656385	5.60E-06	7306	textfile	0.002814442	20.61470021
GCST90199622	Benzoate levels	rs9863931	3	65029103	T	C	0.132697	-0.108363	0.0240017	6.34E-06	7306	textfile	0.0027822	20.37788608
GCST90199622	Benzoate levels	rs149023824	4	124909398	G	A	0.00253668	0.721556	0.162488	8.97E-06	7306	textfile	0.002691827	19.71417444
GCST90199622	Benzoate levels	rs11749139	5	76692142	G	T	0.0382593	-0.191343	0.0427947	7.78E-06	7306	textfile	0.002728844	19.98601835
GCST90199622	Benzoate levels	rs73801273	5	167537696	T	C	0.0261245	0.243319	0.0511669	1.98E-06	7306	textfile	0.003085688	22.60762451
GCST90199622	Benzoate levels	rs117191976	8	7071429	T	G	0.00442784	0.561037	0.121863	4.15E-06	7306	textfile	0.002892687	21.18948362
GCST90199622	Benzoate levels	rs6468762	8	101217958	A	G	0.0144798	0.319567	0.068531	3.11E-06	7306	textfile	0.002967423	21.73856188
GCST90199622	Benzoate levels	rs11166865	8	138955456	A	C	0.700507	-0.0846751	0.018635	5.52E-06	7306	textfile	0.002818042	20.64114282
GCST90199622	Benzoate levels	rs181702052	11	133125620	C	G	0.00337001	0.703091	0.141266	6.46E-07	7306	textfile	0.003379077	24.76446088
GCST90199622	Benzoate levels	rs533126002	13	103265932	C	T	0.00384615	0.600846	0.132243	5.53E-06	7306	textfile	0.002817578	20.63773633
GCST90199622	Benzoate levels	rs2749463	14	49018533	C	G	0.844828	-0.10725	0.022653	2.20E-06	7306	textfile	0.003058673	22.40909142
GCST90199622	Benzoate levels	rs11625375	14	85809056	T	C	0.965631	-0.204178	0.045214	6.31E-06	7306	textfile	0.00278344	20.38699083
GCST90199622	Benzoate levels	rs11070230	15	39725132	G	A	0.971915	-0.230238	0.0500968	4.31E-06	7306	textfile	0.002882708	21.11616921
GCST90199622	Benzoate levels	rs62209511	21	23369148	T	C	0.0387693	-0.194544	0.0425626	4.86E-06	7306	textfile	0.00285141	20.88625037
GCST90199623	Maltotriose levels	rs7525374	1	4693997	G	A	0.525656	0.0950368	0.0212325	7.60E-06	4641	textfile	0.004298323	20.02599705
GCST90199623	Maltotriose levels	rs72670481	1	68255458	T	C	0.0444222	-0.287487	0.0506395	1.37E-08	4641	textfile	0.006896686	32.21591035
GCST90199623	Maltotriose levels	rs79441497	2	139973386	G	A	0.0274713	0.282649	0.0627987	6.77E-06	4641	textfile	0.004346007	20.24913164
GCST90199623	Maltotriose levels	rs147666382	2	209703171	A	G	0.0362508	-0.2699	0.0550729	9.55E-07	4641	textfile	0.005148451	24.00726472
GCST90199623	Maltotriose levels	rs113410972	3	134325888	A	G	0.135389	0.141264	0.0309121	4.88E-06	4641	textfile	0.004479655	20.87462987
GCST90199623	Maltotriose levels	rs9855944	3	141700065	A	G	0.360843	0.0992769	0.0216311	4.44E-06	4641	textfile	0.004518153	21.05484308
GCST90199623	Maltotriose levels	rs62317587	4	58402103	C	A	0.0101798	-0.475907	0.103471	4.24E-06	4641	textfile	0.004537537	21.14558463
GCST90199623	Maltotriose levels	rs75049736	5	66323556	G	A	0.0334302	-0.274871	0.0590191	3.20E-06	4641	textfile	0.004651961	21.68130825
GCST90199623	Maltotriose levels	rs117257402	7	83782516	T	C	0.00954654	0.523098	0.106839	9.77E-07	4641	textfile	0.005138749	23.96179202
GCST90199623	Maltotriose levels	rs150215008	8	99994779	T	C	0.044205	-0.229438	0.0505115	5.56E-06	4641	textfile	0.004426007	20.62352842
GCST90199623	Maltotriose levels	rs150000891	9	1931505	T	G	0.0219792	-0.322444	0.0705527	4.87E-06	4641	textfile	0.004480429	20.87825161
GCST90199623	Maltotriose levels	rs12340914	9	18511076	G	A	0.413842	0.0942204	0.0211623	8.50E-06	4641	textfile	0.004253061	19.81421896
GCST90199623	Maltotriose levels	rs1360005	10	95311303	C	T	0.510903	0.097467	0.0207116	2.53E-06	4641	textfile	0.004749074	22.13607929
GCST90199623	Maltotriose levels	rs72552153	11	123627498	A	G	0.0123004	-0.451935	0.0933029	1.27E-06	4641	textfile	0.005029909	23.45170767
GCST90199623	Maltotriose levels	rs3741902	12	5921136	C	T	0.201663	-0.113786	0.025745	9.88E-06	4641	textfile	0.004191372	19.52561281
GCST90199623	Maltotriose levels	rs1426466	12	107378790	C	T	0.801944	-0.114917	0.0260009	9.88E-06	4641	textfile	0.004191371	19.52560961
GCST90199623	Maltotriose levels	rs75183407	12	129779913	T	C	0.0230852	-0.330457	0.0688133	1.57E-06	4641	textfile	0.004944483	23.05143388
GCST90199623	Maltotriose levels	rs1230433	13	46195297	A	G	0.655467	-0.105534	0.021612	1.04E-06	4641	textfile	0.00511161	23.83458996
GCST90199623	Maltotriose levels	rs1254839	14	61953888	G	A	0.322023	-0.107757	0.0223276	1.39E-06	4641	textfile	0.004993685	23.28196874
GCST90199623	Maltotriose levels	rs3935534	15	61386873	C	G	0.682113	-0.105364	0.0225011	2.83E-06	4641	textfile	0.004702387	21.91743887
GCST90199623	Maltotriose levels	rs78910814	15	82118868	C	T	0.036	-0.253193	0.055947	6.02E-06	4641	textfile	0.004393654	20.47210904
GCST90199623	Maltotriose levels	rs112191400	17	75101706	T	C	0.0864496	-0.162748	0.0365529	8.49E-06	4641	textfile	0.00425329	19.8152907
GCST90199623	Maltotriose levels	rs141782806	21	22791486	C	T	0.0169583	-0.367335	0.0795794	3.91E-06	4641	textfile	0.004570066	21.29786667
GCST90199623	Maltotriose levels	rs6006574	22	43905879	C	G	0.0282214	0.285259	0.0623725	4.80E-06	4641	textfile	0.004486709	20.90764953
GCST90199624	Hippurate levels	rs6443435	3	177202726	C	T	0.555966	0.0729509	0.0155727	2.81E-06	8260	textfile	0.002649727	21.93957978
GCST90199624	Hippurate levels	rs114849156	4	106789058	A	G	0.0321241	0.19722	0.043393	5.49E-06	8260	textfile	0.002494582	20.65177513
GCST90199624	Hippurate levels	rs62326335	4	171966715	G	C	0.236388	-0.0890288	0.0182274	1.04E-06	8260	textfile	0.002879911	23.85099064
GCST90199624	Hippurate levels	rs1505993	5	40519286	T	C	0.0219714	-0.24093	0.0524855	4.42E-06	8260	textfile	0.002544582	21.06676811
GCST90199624	Hippurate levels	rs76464474	5	124970733	T	G	0.00903651	0.398426	0.0814489	1.00E-06	8260	textfile	0.002888607	23.92322513
GCST90199624	Hippurate levels	rs375709482	6	114434155	T	C	0.0190974	-0.255607	0.0555964	4.27E-06	8260	textfile	0.002552479	21.13231014
GCST90199624	Hippurate levels	rs3779084	7	50501037	G	A	0.212634	0.0853795	0.0186386	4.63E-06	8260	textfile	0.002533954	20.9785501
GCST90199624	Hippurate levels	rs10106654	8	95891757	C	A	0.15585	0.0933587	0.0209933	8.70E-06	8260	textfile	0.002388524	19.77165385
GCST90199624	Hippurate levels	rs10818729	9	122609637	C	T	0.678724	-0.0744274	0.0165535	6.92E-06	8260	textfile	0.002441431	20.21067697
GCST90199624	Hippurate levels	rs2886306	9	133146393	T	C	0.645165	0.0716047	0.016209	9.98E-06	8260	textfile	0.002357033	19.51036731
GCST90199624	Hippurate levels	rs7073480	10	13172160	C	T	0.886196	0.121973	0.0241952	4.63E-07	8260	textfile	0.00306729	25.40760973
GCST90199624	Hippurate levels	rs12782560	10	31021128	T	C	0.0246989	0.224836	0.049354	5.22E-06	8260	textfile	0.002506208	20.74826653
GCST90199624	Hippurate levels	rs1271526	10	120838827	T	C	0.824509	0.0916728	0.0200283	4.71E-06	8260	textfile	0.002529954	20.94535126
GCST90199624	Hippurate levels	rs16909710	12	14111937	T	C	0.0418998	-0.19262	0.0384132	5.32E-07	8260	textfile	0.003034881	25.13834102
GCST90199624	Hippurate levels	rs1038161	12	75651631	A	T	0.396795	-0.0698072	0.0156983	8.72E-06	8260	textfile	0.002388233	19.76924209
GCST90199624	Hippurate levels	rs56266656	13	31286351	G	A	0.0243576	0.222284	0.0498262	8.15E-06	8260	textfile	0.002403675	19.89737129
GCST90199624	Hippurate levels	rs138633790	13	111879060	A	G	0.0243022	-0.220573	0.0497508	9.27E-06	8260	textfile	0.002374063	19.65166689
GCST90199624	Hippurate levels	rs117019913	14	50863493	A	G	0.0285926	0.204165	0.0459125	8.71E-06	8260	textfile	0.002388263	19.76949313
GCST90199624	Hippurate levels	rs72770519	16	22787037	A	G	0.162015	-0.0980699	0.0209321	2.80E-06	8260	textfile	0.002650411	21.94525817
GCST90199624	Hippurate levels	rs72782456	16	65558706	G	A	0.0718974	-0.132885	0.0298174	8.33E-06	8260	textfile	0.002398774	19.85670619
GCST90199625	Methionine sulfoxide levels	rs6706818	2	56347297	G	A	0.297934	0.076177	0.0168437	6.11E-06	8243	textfile	0.002475205	20.4487775
GCST90199625	Methionine sulfoxide levels	rs146859626	2	185815120	C	T	0.0110218	-0.333664	0.0740513	6.61E-06	8243	textfile	0.002456969	20.29775208
GCST90199625	Methionine sulfoxide levels	rs114588795	2	207577160	G	C	0.00783813	0.384825	0.0865739	8.79E-06	8243	textfile	0.002391264	19.75364325
GCST90199625	Methionine sulfoxide levels	rs3138108	2	227802190	T	C	0.230257	0.0870865	0.0182194	1.75E-06	8243	textfile	0.002764052	22.84168542
GCST90199625	Methionine sulfoxide levels	rs162588	3	322415	A	G	0.212029	0.0843917	0.0189141	8.13E-06	8243	textfile	0.002409324	19.90319159
GCST90199625	Methionine sulfoxide levels	rs114314137	3	113140407	G	A	0.0085003	-0.37398	0.0844596	9.51E-06	8243	textfile	0.002372912	19.6016815
GCST90199625	Methionine sulfoxide levels	rs4862595	4	185925809	T	C	0.6944	0.0750216	0.0167234	7.26E-06	8243	textfile	0.00243545	20.11954261
GCST90199625	Methionine sulfoxide levels	rs7708674	5	61263052	T	C	0.0742635	-0.13605	0.0295137	4.03E-06	8243	textfile	0.002571262	21.24439607
GCST90199625	Methionine sulfoxide levels	rs1116046	5	102243065	T	A	0.0777355	-0.132929	0.0291497	5.11E-06	8243	textfile	0.00251647	20.79054675
GCST90199625	Methionine sulfoxide levels	rs66676945	5	158982497	T	C	0.18189	0.0997286	0.0200715	6.74E-07	8243	textfile	0.002986041	24.68166194
GCST90199625	Methionine sulfoxide levels	rs112196227	6	96678263	T	A	0.0757631	0.131339	0.0291534	6.63E-06	8243	textfile	0.002456154	20.29100706
GCST90199625	Methionine sulfoxide levels	rs113966925	7	130155762	T	C	0.0264921	0.214979	0.0483488	8.73E-06	8243	textfile	0.002392737	19.76584075
GCST90199625	Methionine sulfoxide levels	rs78631663	8	5080675	C	T	0.0180649	0.256598	0.0575554	8.26E-06	8243	textfile	0.002405488	19.87142424
GCST90199625	Methionine sulfoxide levels	rs12216870	8	9495449	T	C	0.0196162	-0.256812	0.0555271	3.75E-06	8243	textfile	0.002588271	21.38529551
GCST90199625	Methionine sulfoxide levels	rs74981086	9	26798495	A	G	0.0321797	-0.207867	0.044132	2.48E-06	8243	textfile	0.002684178	22.17984423
GCST90199625	Methionine sulfoxide levels	rs1020048	9	84052078	C	A	0.809931	-0.102991	0.0198761	2.20E-07	8243	textfile	0.003246673	26.84298558
GCST90199625	Methionine sulfoxide levels	rs76954145	10	101716593	T	C	0.0434198	-0.192677	0.0380845	4.21E-07	8243	textfile	0.003095505	25.5892672
GCST90199625	Methionine sulfoxide levels	rs142260529	11	21700521	T	C	0.0147077	0.289855	0.0644979	6.99E-06	8243	textfile	0.002444119	20.19133609
GCST90199625	Methionine sulfoxide levels	rs78762284	12	110706960	A	G	0.14571	0.1179	0.0220764	9.27E-08	8243	textfile	0.003448146	28.51449705
GCST90199625	Methionine sulfoxide levels	rs12323117	13	20995088	C	T	0.11287	-0.107817	0.0242782	8.96E-06	8243	textfile	0.002386813	19.71678641
GCST90199625	Methionine sulfoxide levels	rs7990044	13	88053943	G	A	0.510057	0.0695317	0.0154663	6.93E-06	8243	textfile	0.00244593	20.20633039
GCST90199625	Methionine sulfoxide levels	rs112256623	17	46907811	A	G	0.0237401	-0.222873	0.0498876	7.91E-06	8243	textfile	0.002415428	19.95374002
GCST90199625	Methionine sulfoxide levels	rs72924553	18	31123298	G	A	0.0147202	0.29059	0.0641031	5.81E-06	8243	textfile	0.002486776	20.54460896
GCST90199625	Methionine sulfoxide levels	rs390784	19	43984037	T	G	0.464723	0.076227	0.0154744	8.39E-07	8243	textfile	0.002935135	24.25965568
GCST90199625	Methionine sulfoxide levels	rs146902454	20	51754403	C	T	0.0354437	-0.222442	0.0421167	1.28E-07	8243	textfile	0.003372659	27.88813847
GCST90199625	Methionine sulfoxide levels	rs57419073	22	48520065	A	G	0.0856622	-0.125118	0.0275801	5.72E-06	8243	textfile	0.002490461	20.57512719
GCST90199626	Xanthurenate levels	rs4654393	1	29207925	A	G	0.43716	-0.0716015	0.0157954	5.81E-06	7965	textfile	0.002573228	20.54347557
GCST90199626	Xanthurenate levels	rs1339135	1	164891445	G	A	0.142632	-0.102275	0.0221736	3.98E-06	7965	textfile	0.002663927	21.26951046
GCST90199626	Xanthurenate levels	rs4952404	2	40333490	T	C	0.209216	0.0900816	0.0193387	3.19E-06	7965	textfile	0.002716754	21.69244804
GCST90199626	Xanthurenate levels	rs55953511	2	88277900	A	G	0.0251338	0.260906	0.0506967	2.66E-07	7965	textfile	0.003314219	26.47888463
GCST90199626	Xanthurenate levels	rs354710	2	143129515	T	C	0.587063	0.0973775	0.0160404	1.27E-09	7965	textfile	0.004605706	36.84493448
GCST90199626	Xanthurenate levels	rs4148325	2	233764663	T	C	0.326316	0.160369	0.0164451	1.81E-22	7965	textfile	0.01179852	95.07333762
GCST90199626	Xanthurenate levels	rs142739097	3	82428809	G	A	0.0170605	-0.281069	0.0600788	2.89E-06	7965	textfile	0.002740349	21.88136111
GCST90199626	Xanthurenate levels	rs74323113	4	110473158	T	G	0.0231871	0.240073	0.0515337	3.18E-06	7965	textfile	0.002717293	21.69676199
GCST90199626	Xanthurenate levels	rs80253618	4	169940405	A	G	0.114498	0.145764	0.0245961	3.10E-09	7965	textfile	0.00439007	35.11227672
GCST90199626	Xanthurenate levels	rs62344716	4	170071702	A	G	0.065916	-0.150456	0.0311209	1.33E-06	7965	textfile	0.002925879	23.36714549
GCST90199626	Xanthurenate levels	rs189750460	5	45640754	C	T	0.0313286	0.201137	0.044222	5.41E-06	7965	textfile	0.002590567	20.68226563
GCST90199626	Xanthurenate levels	rs115107012	5	108435076	A	G	0.00953162	0.355674	0.0792725	7.23E-06	7965	textfile	0.002521025	20.1256569
GCST90199626	Xanthurenate levels	rs2762353	6	25794203	G	A	0.556451	0.108263	0.0156013	3.94E-12	7965	textfile	0.006009454	48.14259257
GCST90199626	Xanthurenate levels	rs117446717	6	86716358	G	A	0.0107723	0.337234	0.0755884	8.14E-06	7965	textfile	0.002492773	19.89955378
GCST90199626	Xanthurenate levels	rs610480	6	139895926	G	A	0.764105	0.0847289	0.0185433	4.89E-06	7965	textfile	0.002614366	20.87276689
GCST90199626	Xanthurenate levels	rs148768795	6	150393911	A	G	0.0102144	-0.343757	0.0773679	8.87E-06	7965	textfile	0.002472411	19.73660361
GCST90199626	Xanthurenate levels	rs41294573	10	5983272	T	C	0.0615182	0.148756	0.0320487	3.46E-06	7965	textfile	0.002697548	21.53867998
GCST90199626	Xanthurenate levels	rs76961499	10	123940473	T	C	0.0443616	-0.174429	0.0379757	4.37E-06	7965	textfile	0.002641747	21.09195042
GCST90199626	Xanthurenate levels	rs10901595	10	126332367	T	C	0.205555	-0.0850013	0.0190317	7.96E-06	7965	textfile	0.002498181	19.9428354
GCST90199626	Xanthurenate levels	rs11037948	11	44303357	C	G	0.45907	-0.0757183	0.0157914	1.63E-06	7965	textfile	0.002878213	22.9853635
GCST90199626	Xanthurenate levels	rs75152214	11	64543641	A	G	0.0494948	-0.1598	0.0360557	9.33E-06	7965	textfile	0.002460085	19.63797137
GCST90199626	Xanthurenate levels	rs117776343	14	91044447	C	A	0.0229805	-0.254301	0.0519299	9.73E-07	7965	textfile	0.003001717	23.97464024
GCST90199626	Xanthurenate levels	rs10518870	15	56725690	G	A	0.559125	0.0728152	0.0159215	4.80E-06	7965	textfile	0.002619096	20.91062755
GCST90199626	Xanthurenate levels	rs150456440	16	1787443	A	G	0.0283656	-0.207866	0.0469472	9.53E-06	7965	textfile	0.002455241	19.59920532
GCST90199626	Xanthurenate levels	rs8058114	16	12603772	A	G	0.167555	0.0980895	0.0207577	2.30E-06	7965	textfile	0.002795664	22.32428278
GCST90199626	Xanthurenate levels	rs13038820	20	38613187	A	G	0.152841	-0.108314	0.0216513	5.66E-07	7965	textfile	0.003132225	25.02028022
GCST90199627	N-alpha-acetylornithine levels	rs182387902	1	7573804	T	C	0.0100683	-0.469348	0.0920617	3.43E-07	5606	textfile	0.004614982	25.98226427
GCST90199627	N-alpha-acetylornithine levels	rs10168931	2	73650092	A	G	0.237802	0.203073	0.02127	1.33E-21	5606	textfile	0.015999689	91.12014933
GCST90199627	N-alpha-acetylornithine levels	rs758072	2	241144457	T	G	0.0731357	0.171213	0.0359573	1.92E-06	5606	textfile	0.004028036	22.66440699
GCST90199627	N-alpha-acetylornithine levels	rs6846979	4	47755798	G	A	0.216337	0.101172	0.0223797	6.16E-06	5606	textfile	0.003632275	20.4294739
GCST90199627	N-alpha-acetylornithine levels	rs13184558	5	26807776	C	T	0.038115	0.215007	0.0481609	8.03E-06	5606	textfile	0.003542596	19.92328942
GCST90199627	N-alpha-acetylornithine levels	rs149122905	5	102029922	G	A	0.010359	0.414825	0.0905551	4.63E-06	5606	textfile	0.003729308	20.97727386
GCST90199627	N-alpha-acetylornithine levels	rs77556524	5	174783352	G	C	0.016622	-0.335972	0.0714166	2.55E-06	5606	textfile	0.003932272	22.12345043
GCST90199627	N-alpha-acetylornithine levels	rs17360657	6	36548250	C	T	0.0336427	0.238255	0.0504986	2.38E-06	5606	textfile	0.003955043	22.25206931
GCST90199627	N-alpha-acetylornithine levels	rs117299913	6	124610707	C	T	0.0263158	0.27471	0.0585098	2.66E-06	5606	textfile	0.003916825	22.03620195
GCST90199627	N-alpha-acetylornithine levels	rs4960616	7	154799440	C	T	0.06269	-0.187249	0.037458	5.77E-07	5606	textfile	0.004437774	24.98014049
GCST90199627	N-alpha-acetylornithine levels	rs145450037	8	6864294	C	A	0.0109299	-0.417245	0.0891187	2.84E-06	5606	textfile	0.003894903	21.912384
GCST90199627	N-alpha-acetylornithine levels	rs117790062	8	113354078	T	C	0.0408473	0.207108	0.0466507	9.01E-06	5606	textfile	0.003503484	19.70255068
GCST90199627	N-alpha-acetylornithine levels	rs4430142	9	1956595	C	G	0.987774	-0.395874	0.0878042	6.53E-06	5606	textfile	0.00361292	20.32022026
GCST90199627	N-alpha-acetylornithine levels	rs13296886	9	81723130	G	C	0.0835143	-0.158395	0.0335323	2.32E-06	5606	textfile	0.003964405	22.30495153
GCST90199627	N-alpha-acetylornithine levels	rs77300395	10	19535694	T	C	0.0258012	0.268952	0.0583612	4.06E-06	5606	textfile	0.003774035	21.22981273
GCST90199627	N-alpha-acetylornithine levels	rs80205778	11	61173072	A	G	0.00948461	0.467453	0.0945412	7.64E-07	5606	textfile	0.00434201	24.43873459
GCST90199627	N-alpha-acetylornithine levels	rs2125440	12	113905989	G	C	0.526382	0.0843011	0.0185782	5.69E-06	5606	textfile	0.003659434	20.58279026
GCST90199627	N-alpha-acetylornithine levels	rs76075534	14	26212334	T	C	0.0424259	-0.205346	0.0457631	7.22E-06	5606	textfile	0.003578751	20.12735267
GCST90199627	N-alpha-acetylornithine levels	rs117413891	16	13482830	T	C	0.016178	0.333876	0.0723372	3.92E-06	5606	textfile	0.003785704	21.29570628
GCST90199627	N-alpha-acetylornithine levels	rs62053878	17	13932613	T	C	0.0191106	-0.307882	0.0672143	4.64E-06	5606	textfile	0.003728805	20.97443502
GCST90199627	N-alpha-acetylornithine levels	rs8084246	18	11772231	A	G	0.281514	0.101796	0.02024	4.92E-07	5606	textfile	0.004491921	25.28630913
GCST90199627	N-alpha-acetylornithine levels	rs6507370	18	40588675	C	T	0.373838	0.0923915	0.0189886	1.14E-06	5606	textfile	0.00420528	23.66590829
GCST90199627	N-alpha-acetylornithine levels	rs9981625	21	43355398	C	G	0.372672	-0.0899526	0.0201886	8.37E-06	5606	textfile	0.003528797	19.84540965
GCST90199628	3-methylhistidine levels	rs114734560	1	33744394	T	C	0.0102702	-0.35764	0.076823	3.23E-06	8289	textfile	0.002607795	21.66730248
GCST90199628	3-methylhistidine levels	rs7516441	1	59674575	A	G	0.117381	0.109101	0.0246539	9.63E-06	8289	textfile	0.002356998	19.57858954
GCST90199628	3-methylhistidine levels	rs12138831	1	78644960	T	G	0.0257563	-0.223214	0.0486608	4.49E-06	8289	textfile	0.002532102	21.03679478
GCST90199628	3-methylhistidine levels	rs2797978	1	101465337	C	T	0.0929542	0.120013	0.0263768	5.37E-06	8289	textfile	0.002491305	20.69700815
GCST90199628	3-methylhistidine levels	rs72879030	2	47207061	C	G	0.106939	-0.116576	0.0252142	3.77E-06	8289	textfile	0.002572215	21.37091474
GCST90199628	3-methylhistidine levels	rs752834	2	111041081	A	G	0.194184	0.0925549	0.0194528	1.96E-06	8289	textfile	0.002723629	22.63235714
GCST90199628	3-methylhistidine levels	rs10181994	2	126725507	T	A	0.691427	0.0821837	0.0169317	1.21E-06	8289	textfile	0.002834232	23.5540422
GCST90199628	3-methylhistidine levels	rs185076690	2	142733050	T	C	0.0259039	0.211694	0.0478147	9.54E-06	8289	textfile	0.002359208	19.59699252
GCST90199628	3-methylhistidine levels	rs73035811	3	15056914	A	G	0.0916234	0.121144	0.0268809	6.58E-06	8289	textfile	0.002444282	20.30539337
GCST90199628	3-methylhistidine levels	rs146846950	3	113457137	A	G	0.00404492	-0.535769	0.120898	9.35E-06	8289	textfile	0.002363671	19.63415111
GCST90199628	3-methylhistidine levels	rs10014780	4	66474932	G	A	0.159583	-0.0956574	0.0209224	4.83E-06	8289	textfile	0.002515464	20.8982222
GCST90199628	3-methylhistidine levels	rs75256283	4	113333758	A	T	0.0592049	0.156459	0.0328215	1.87E-06	8289	textfile	0.002733966	22.71848931
GCST90199628	3-methylhistidine levels	rs1857803	5	102634283	C	T	0.265217	-0.0823134	0.017447	2.38E-06	8289	textfile	0.002678137	22.25331722
GCST90199628	3-methylhistidine levels	rs2518573	6	53134058	G	T	0.738791	0.0801615	0.017558	4.98E-06	8289	textfile	0.002508353	20.83899547
GCST90199628	3-methylhistidine levels	rs7746774	6	139030342	G	A	0.144171	-0.10469	0.021704	1.41E-06	8289	textfile	0.002799055	23.26087446
GCST90199628	3-methylhistidine levels	rs117090299	7	86214632	C	T	0.0137094	-0.295449	0.0654447	6.35E-06	8289	textfile	0.002452717	20.37564125
GCST90199628	3-methylhistidine levels	rs13234372	7	110247043	A	G	0.309524	-0.0821865	0.0166991	8.58E-07	8289	textfile	0.002913704	24.21642558
GCST90199628	3-methylhistidine levels	rs17670800	8	69901423	A	G	0.205669	0.0880673	0.0190393	3.74E-06	8289	textfile	0.002574576	21.39058237
GCST90199628	3-methylhistidine levels	rs10966648	9	2512056	T	C	0.745054	-0.0937684	0.0178574	1.51E-07	8289	textfile	0.003315371	27.56587337
GCST90199628	3-methylhistidine levels	rs75782963	9	77448309	A	G	0.0271103	0.209933	0.0472735	8.96E-06	8289	textfile	0.002373514	19.71610436
GCST90199628	3-methylhistidine levels	rs12553086	9	131750885	G	T	0.0669778	0.14967	0.0307172	1.10E-06	8289	textfile	0.002856025	23.73566838
GCST90199628	3-methylhistidine levels	rs72997812	11	112790715	A	G	0.174747	0.0913382	0.0202172	6.25E-06	8289	textfile	0.002456364	20.40600938
GCST90199628	3-methylhistidine levels	rs4142196	13	76692299	A	C	0.739059	-0.0772398	0.0173893	8.92E-06	8289	textfile	0.002374562	19.72483052
GCST90199628	3-methylhistidine levels	rs9910668	17	80083264	C	A	0.675224	0.0739981	0.0163504	6.02E-06	8289	textfile	0.002464963	20.47762441
GCST90199628	3-methylhistidine levels	rs11872731	18	4592009	A	G	0.0719668	0.135492	0.0304621	8.67E-06	8289	textfile	0.002381059	19.77893154
GCST90199628	3-methylhistidine levels	rs149807477	19	32596526	T	C	0.0171107	-0.26129	0.0590671	9.71E-06	8289	textfile	0.002355202	19.56363173
GCST90199628	3-methylhistidine levels	rs117771460	19	39659519	A	G	0.0170496	0.264482	0.0597176	9.47E-06	8289	textfile	0.002360798	19.61023278
GCST90199628	3-methylhistidine levels	rs138750865	19	40182613	T	C	0.0259304	0.229043	0.0483745	2.19E-06	8289	textfile	0.002697279	22.41280784
GCST90199629	Glycerophosphorylcholine (GPC) levels	rs28631199	1	954724	A	G	0.24412	0.0807118	0.0179643	7.03E-06	8212	textfile	0.002452101	20.18123242
GCST90199629	Glycerophosphorylcholine (GPC) levels	rs77692382	1	39941043	T	C	0.249324	0.124343	0.0177226	2.28E-12	8212	textfile	0.005958588	49.21324791
GCST90199629	Glycerophosphorylcholine (GPC) levels	rs74814187	1	177105662	T	C	0.0546213	0.158928	0.0336247	2.28E-06	8212	textfile	0.002713034	22.33460192
GCST90199629	Glycerophosphorylcholine (GPC) levels	rs3738976	2	44931099	T	C	0.151338	-0.0972846	0.0213799	5.36E-06	8212	textfile	0.002514979	20.70003465
GCST90199629	Glycerophosphorylcholine (GPC) levels	rs112779076	2	166358699	C	T	0.0536218	0.15285	0.0344046	8.88E-06	8212	textfile	0.002397763	19.73295278
GCST90199629	Glycerophosphorylcholine (GPC) levels	rs75158623	3	2655900	A	T	0.0607305	0.144058	0.0320058	6.76E-06	8212	textfile	0.002460925	20.25403725
GCST90199629	Glycerophosphorylcholine (GPC) levels	rs143156137	3	182722675	T	C	0.0166342	0.270431	0.059272	5.05E-06	8212	textfile	0.002528514	20.81172128
GCST90199629	Glycerophosphorylcholine (GPC) levels	rs74420163	4	19053740	T	C	0.0368812	0.18549	0.0409257	5.83E-06	8212	textfile	0.002495254	20.53728293
GCST90199629	Glycerophosphorylcholine (GPC) levels	rs192566258	4	54022678	A	T	0.0104651	-0.339794	0.0755404	6.85E-06	8212	textfile	0.002457849	20.22865781
GCST90199629	Glycerophosphorylcholine (GPC) levels	rs112211203	5	56528571	T	G	0.0220984	0.234246	0.0515822	5.59E-06	8212	textfile	0.002504993	20.61763569
GCST90199629	Glycerophosphorylcholine (GPC) levels	rs4715365	6	52926962	T	C	0.0518449	0.16235	0.0350163	3.54E-06	8212	textfile	0.002610837	21.49108261
GCST90199629	Glycerophosphorylcholine (GPC) levels	rs117793976	6	75108106	C	G	0.0095729	-0.352368	0.0785058	7.18E-06	8212	textfile	0.002447239	20.14112163
GCST90199629	Glycerophosphorylcholine (GPC) levels	rs9487777	6	111985317	C	G	0.0187874	-0.273645	0.0563802	1.21E-06	8212	textfile	0.002860414	23.55136193
GCST90199629	Glycerophosphorylcholine (GPC) levels	rs11773889	7	36298980	T	C	0.221719	-0.0874834	0.0185441	2.39E-06	8212	textfile	0.00270281	22.25020425
GCST90199629	Glycerophosphorylcholine (GPC) levels	rs117605274	7	74687404	G	A	0.0127869	0.325951	0.0691481	2.43E-06	8212	textfile	0.002698495	22.21459241
GCST90199629	Glycerophosphorylcholine (GPC) levels	rs11783515	8	58407830	G	A	0.676129	-0.0742076	0.0165155	7.02E-06	8212	textfile	0.002452438	20.18401386
GCST90199629	Glycerophosphorylcholine (GPC) levels	rs6981994	8	134660962	C	T	0.0174872	0.271135	0.0585165	3.60E-06	8212	textfile	0.002607544	21.46390305
GCST90199629	Glycerophosphorylcholine (GPC) levels	rs10816075	9	9247320	T	C	0.164771	0.0973711	0.0205632	2.19E-06	8212	textfile	0.002722987	22.41676659
GCST90199629	Glycerophosphorylcholine (GPC) levels	rs2015026	10	95999826	C	T	0.372436	-0.0725261	0.0160143	5.93E-06	8212	textfile	0.002491383	20.50533861
GCST90199629	Glycerophosphorylcholine (GPC) levels	rs665474	11	29415783	T	A	0.281624	0.0744593	0.0168561	9.99E-06	8212	textfile	0.002370522	19.50823221
GCST90199629	Glycerophosphorylcholine (GPC) levels	rs12800817	11	94286856	A	G	0.0394753	0.192118	0.0392089	9.59E-07	8212	textfile	0.002915077	24.00275064
GCST90199629	Glycerophosphorylcholine (GPC) levels	rs4980965	12	724252	C	T	0.448602	0.0708155	0.0158191	7.58E-06	8212	textfile	0.002434365	20.03490675
GCST90199629	Glycerophosphorylcholine (GPC) levels	rs149395329	12	44518480	C	T	0.035363	0.186141	0.0419148	8.96E-06	8212	textfile	0.002395844	19.71712117
GCST90199629	Glycerophosphorylcholine (GPC) levels	rs116900994	12	78358881	T	C	0.0468293	0.163415	0.036324	6.83E-06	8212	textfile	0.002458547	20.23441808
GCST90199629	Glycerophosphorylcholine (GPC) levels	rs71468473	12	131213698	T	C	0.166274	0.102458	0.0206861	7.31E-07	8212	textfile	0.002978449	24.52611301
GCST90199629	Glycerophosphorylcholine (GPC) levels	rs9510701	13	23324554	T	C	0.040562	0.173788	0.0386321	6.84E-06	8212	textfile	0.002458245	20.23192255
GCST90199629	Glycerophosphorylcholine (GPC) levels	rs75275697	14	39774970	A	G	0.0162096	0.269422	0.060459	8.34E-06	8212	textfile	0.002412383	19.85356073
GCST90199629	Glycerophosphorylcholine (GPC) levels	rs141866706	14	73791661	C	T	0.0108575	-0.348062	0.0740522	2.60E-06	8212	textfile	0.002683006	22.08673438
GCST90199629	Glycerophosphorylcholine (GPC) levels	rs557700	15	47790829	C	T	0.705143	0.0756793	0.016833	6.93E-06	8212	textfile	0.002455357	20.20809535
GCST90199629	Glycerophosphorylcholine (GPC) levels	rs117568432	15	65891098	T	G	0.0959356	0.114159	0.0257192	9.05E-06	8212	textfile	0.002393403	19.69697877
GCST90199629	Glycerophosphorylcholine (GPC) levels	rs72803677	16	53774515	T	G	0.0142254	-0.301878	0.0649424	3.35E-06	8212	textfile	0.002624316	21.60232402
GCST90199629	Glycerophosphorylcholine (GPC) levels	rs16973477	16	71853478	G	A	0.151329	0.0952092	0.0213323	8.08E-06	8212	textfile	0.00241981	19.91483365
GCST90199629	Glycerophosphorylcholine (GPC) levels	rs8064391	17	81411346	G	A	0.984318	-0.291489	0.0626721	3.30E-06	8212	textfile	0.002627268	21.62669038
GCST90199630	Phenylacetate levels	rs7526830	1	168675145	C	T	0.113773	0.11933	0.0256291	3.22E-06	7059	textfile	0.003061665	21.67252465
GCST90199630	Phenylacetate levels	rs76318294	1	230418611	G	T	0.084973	-0.131138	0.029682	9.96E-06	7059	textfile	0.002757581	19.51406404
GCST90199630	Phenylacetate levels	rs72825080	2	101434829	C	T	0.0592908	-0.15323	0.0342299	7.59E-06	7059	textfile	0.002830753	20.03333613
GCST90199630	Phenylacetate levels	rs76447789	3	25420254	G	A	0.00680658	-0.443571	0.0992982	7.93E-06	7059	textfile	0.002818866	19.94896982
GCST90199630	Phenylacetate levels	rs3856733	3	42106201	G	C	0.300579	-0.0881978	0.0180229	9.90E-07	7059	textfile	0.003381054	23.94104451
GCST90199630	Phenylacetate levels	rs1604572	3	131672868	G	C	0.317746	-0.0886552	0.0174741	3.91E-07	7059	textfile	0.003633246	25.73331462
GCST90199630	Phenylacetate levels	rs2632709	4	42371565	C	A	0.148365	0.104046	0.0228286	5.17E-06	7059	textfile	0.002934086	20.7667797
GCST90199630	Phenylacetate levels	rs189587	4	77578931	A	G	0.432367	0.0806004	0.0164433	9.50E-07	7059	textfile	0.00339217	24.02002024
GCST90199630	Phenylacetate levels	rs145721291	4	149241086	T	C	0.00662204	0.453464	0.100866	6.93E-06	7059	textfile	0.002855033	20.2056566
GCST90199630	Phenylacetate levels	rs180982609	6	90966386	C	T	0.0051231	-0.500304	0.112894	9.35E-06	7059	textfile	0.002774447	19.6337458
GCST90199630	Phenylacetate levels	rs73057725	7	5394476	A	G	0.0350404	0.222167	0.0444899	5.92E-07	7059	textfile	0.003520153	24.92947758
GCST90199630	Phenylacetate levels	rs76151544	7	15762235	G	A	0.0227109	-0.249151	0.0549946	5.89E-06	7059	textfile	0.002899219	20.51927961
GCST90199630	Phenylacetate levels	rs148515684	11	32806391	A	G	0.0138573	0.329495	0.0697969	2.35E-06	7059	textfile	0.00314712	22.27934018
GCST90199630	Phenylacetate levels	rs3809205	12	22044817	C	T	0.0434628	0.182025	0.0399238	5.13E-06	7059	textfile	0.002936149	20.78142252
GCST90199630	Phenylacetate levels	rs150248294	12	56853738	A	G	0.0102142	-0.377677	0.080216	2.50E-06	7059	textfile	0.003130504	22.16133951
GCST90199630	Phenylacetate levels	rs112192402	12	68449464	A	G	0.0311454	0.227703	0.0474027	1.56E-06	7059	textfile	0.003258148	23.06791179
GCST90199630	Phenylacetate levels	rs78580580	12	104450374	C	A	0.017728	-0.294915	0.0614523	1.59E-06	7059	textfile	0.003252068	23.02472098
GCST90199630	Phenylacetate levels	rs8001043	13	34753839	C	T	0.693867	-0.0811984	0.0177149	4.57E-06	7059	textfile	0.002967452	21.00363529
GCST90199630	Phenylacetate levels	rs76379382	15	64997213	T	C	0.054898	-0.160195	0.0358753	7.99E-06	7059	textfile	0.002816687	19.93350944
GCST90199630	Phenylacetate levels	rs59532339	16	20568350	T	A	0.0235728	0.461097	0.0539542	1.27E-17	7059	textfile	0.010240486	73.01481915
GCST90199630	Phenylacetate levels	rs7196912	16	20589290	T	C	0.0315558	0.225688	0.0462149	1.04E-06	7059	textfile	0.003367014	23.8412947
GCST90199630	Phenylacetate levels	rs188124348	16	80540228	C	T	0.0125871	0.358611	0.0731176	9.36E-07	7059	textfile	0.003396118	24.04807368
GCST90199630	Phenylacetate levels	rs16943430	18	27277604	A	G	0.034759	-0.199229	0.0444659	7.45E-06	7059	textfile	0.002835792	20.06909884
GCST90199630	Phenylacetate levels	rs6566598	18	72270169	C	T	0.966004	-0.206029	0.0456208	6.30E-06	7059	textfile	0.002880944	20.38955988
GCST90199630	Phenylacetate levels	rs117291585	20	60269481	T	C	0.0241775	0.241913	0.052514	4.09E-06	7059	textfile	0.002997239	21.21510328
GCST90199630	Phenylacetate levels	rs1057157	22	42383012	C	T	0.356179	0.0763559	0.0171254	8.25E-06	7059	textfile	0.002808272	19.87378962
GCST90199631	3-methyl-2-oxovalerate levels	rs6754181	2	29743514	C	T	0.840543	0.0910083	0.0204779	8.82E-06	8257	textfile	0.002386334	19.74631048
GCST90199631	3-methyl-2-oxovalerate levels	rs7660693	4	88307231	C	T	0.497027	0.0791272	0.0148481	9.87E-08	8257	textfile	0.003427649	28.39256453
GCST90199631	3-methyl-2-oxovalerate levels	rs77291466	5	60325998	C	T	0.0806922	-0.12259	0.0272328	6.75E-06	8257	textfile	0.002448154	20.25910661
GCST90199631	3-methyl-2-oxovalerate levels	rs12716450	5	93478693	T	C	0.0128564	0.295968	0.065473	6.17E-06	8257	textfile	0.002468705	20.42959827
GCST90199631	3-methyl-2-oxovalerate levels	rs34372879	6	41524417	C	T	0.148723	-0.0947061	0.0213272	8.97E-06	8257	textfile	0.002382484	19.71437508
GCST90199631	3-methyl-2-oxovalerate levels	rs56107485	6	156517427	C	A	0.0606153	-0.154962	0.0310005	5.77E-07	8257	textfile	0.003017022	24.9808851
GCST90199631	3-methyl-2-oxovalerate levels	rs62524533	8	134040089	A	G	0.101178	-0.110404	0.0244676	6.41E-06	8257	textfile	0.002459773	20.35549491
GCST90199631	3-methyl-2-oxovalerate levels	rs183718435	9	14739182	A	C	0.0067402	-0.411296	0.091854	7.54E-06	8257	textfile	0.002422352	20.04507188
GCST90199631	3-methyl-2-oxovalerate levels	rs11791075	9	83720430	T	A	0.752536	-0.0841116	0.0179331	2.73E-06	8257	textfile	0.002657194	21.99357564
GCST90199631	3-methyl-2-oxovalerate levels	rs58729469	11	36050283	T	C	0.159259	0.101193	0.0201862	5.36E-07	8257	textfile	0.003034239	25.12387315
GCST90199631	3-methyl-2-oxovalerate levels	rs145992024	12	24284993	T	C	0.0102986	-0.347476	0.0734813	2.26E-06	8257	textfile	0.002700842	22.35582791
GCST90199631	3-methyl-2-oxovalerate levels	rs142461926	14	25575454	G	A	0.026332	-0.220081	0.0468793	2.67E-06	8257	textfile	0.002662091	22.03421882
GCST90199631	3-methyl-2-oxovalerate levels	rs116943713	14	28618182	G	A	0.0274457	0.209966	0.0460722	5.18E-06	8257	textfile	0.002509035	20.76418267
GCST90199631	3-methyl-2-oxovalerate levels	rs142174598	17	34165541	C	G	0.00644455	-0.420915	0.0935419	6.80E-06	8257	textfile	0.002446192	20.24282985
GCST90199631	3-methyl-2-oxovalerate levels	rs77876488	18	10810833	T	C	0.0472576	-0.177185	0.0350913	4.44E-07	8257	textfile	0.003078179	25.48882314
GCST90199631	3-methyl-2-oxovalerate levels	rs6055350	20	858872	C	G	0.962906	-0.215685	0.0396894	5.50E-08	8257	textfile	0.003563838	29.52470802
GCST90199631	3-methyl-2-oxovalerate levels	rs58693102	21	40394897	A	G	0.0331267	-0.187799	0.0414491	5.88E-06	8257	textfile	0.002480023	20.52348621
GCST90199632	Tartarate levels	rs116626434	1	83175694	A	G	0.0721524	-0.149526	0.0320676	3.12E-06	7099	textfile	0.003053341	21.73592589
GCST90199632	Tartarate levels	rs79983252	1	175616377	A	C	0.0301043	0.236427	0.0486249	1.16E-06	7099	textfile	0.003319217	23.63493051
GCST90199632	Tartarate levels	rs138430505	2	25955752	C	T	0.0178748	0.285026	0.0624394	5.00E-06	7099	textfile	0.002926722	20.83191251
GCST90199632	Tartarate levels	rs17026163	2	101829183	T	C	0.032701	-0.223964	0.0470413	1.93E-06	7099	textfile	0.00318285	22.66081001
GCST90199632	Tartarate levels	rs75583177	2	139887135	G	A	0.0701345	-0.145169	0.032432	7.60E-06	7099	textfile	0.002814357	20.02986106
GCST90199632	Tartarate levels	rs76501568	2	199095080	T	C	0.02066	-0.267429	0.0587195	5.25E-06	7099	textfile	0.002913319	20.73623624
GCST90199632	Tartarate levels	rs13089230	3	177836416	A	G	0.621953	0.0825424	0.0175787	2.66E-06	7099	textfile	0.003096255	22.04237084
GCST90199632	Tartarate levels	rs10004542	4	4718728	G	A	0.340258	0.0814848	0.0176888	4.09E-06	7099	textfile	0.002980321	21.21456318
GCST90199632	Tartarate levels	rs298392	5	74552072	T	C	0.28972	0.087711	0.0186612	2.60E-06	7099	textfile	0.00310229	22.08546864
GCST90199632	Tartarate levels	rs115272033	6	31883030	C	T	0.0492451	-0.170179	0.0381431	8.14E-06	7099	textfile	0.00279619	19.90020685
GCST90199632	Tartarate levels	rs628038	6	73615534	C	T	0.386617	-0.0783007	0.0170337	4.29E-06	7099	textfile	0.002967736	21.12471848
GCST90199632	Tartarate levels	rs10945808	6	162299162	T	C	0.0976838	-0.130904	0.0285309	4.47E-06	7099	textfile	0.002956595	21.04517399
GCST90199632	Tartarate levels	rs10247649	7	95586935	G	A	0.344838	-0.0826258	0.0178465	3.66E-06	7099	textfile	0.003010362	21.42904769
GCST90199632	Tartarate levels	rs143000803	7	127307984	T	A	0.0112878	0.368352	0.0789907	3.11E-06	7099	textfile	0.003053857	21.73961099
GCST90199632	Tartarate levels	rs117483011	8	3339388	A	G	0.0595121	-0.157832	0.0354548	8.52E-06	7099	textfile	0.002783763	19.81151415
GCST90199632	Tartarate levels	rs2468877	8	113913215	A	T	0.56753	-0.0762559	0.0170977	8.20E-06	7099	textfile	0.002794211	19.88607835
GCST90199632	Tartarate levels	rs142959592	11	77121326	T	C	0.0106022	-0.373738	0.0817952	4.90E-06	7099	textfile	0.002932286	20.87163668
GCST90199632	Tartarate levels	rs77798428	15	58376202	A	G	0.0184793	-0.318661	0.0614021	2.11E-07	7099	textfile	0.003779633	26.9258244
GCST90199632	Tartarate levels	rs142997067	17	70342880	G	C	0.00388473	0.608221	0.134166	5.81E-06	7099	textfile	0.002886591	20.54544286
GCST90199632	Tartarate levels	rs9948951	18	8592790	A	G	0.184827	-0.0971868	0.0214343	5.78E-06	7099	textfile	0.002887639	20.5529225
GCST90199632	Tartarate levels	rs141660852	18	62365105	T	C	0.029224	0.228649	0.0493121	3.54E-06	7099	textfile	0.003019403	21.49360415
GCST90199632	Tartarate levels	rs146593632	21	22839328	T	C	0.010688	0.370018	0.0815327	5.67E-06	7099	textfile	0.002892855	20.59015818
GCST90199632	Tartarate levels	rs540278823	21	27170812	C	T	0.0322306	-0.210344	0.047106	7.99E-06	7099	textfile	0.002800867	19.93358583
GCST90199633	Suberate (C8-DC) levels	rs145406199	1	107260564	A	G	0.0101441	0.37263	0.0837642	8.64E-06	6902	textfile	0.002859041	19.78394421
GCST90199633	Suberate (C8-DC) levels	rs848290	2	58162047	T	A	0.068549	-0.165088	0.0330302	5.79E-07	6902	textfile	0.003606323	24.97369143
GCST90199633	Suberate (C8-DC) levels	rs189725310	2	208748506	T	C	0.0547126	-0.167962	0.0363969	3.94E-06	6902	textfile	0.003075958	21.28959597
GCST90199633	Suberate (C8-DC) levels	rs7616744	3	24740196	A	G	0.223816	-0.0876962	0.0198179	9.64E-06	6902	textfile	0.002829052	19.57584064
GCST90199633	Suberate (C8-DC) levels	rs11705994	3	73318930	T	C	0.0297142	0.218723	0.0493421	9.30E-06	6902	textfile	0.00283886	19.64390321
GCST90199633	Suberate (C8-DC) levels	rs4689177	4	4592747	T	C	0.144896	0.108829	0.023723	4.49E-06	6902	textfile	0.003039855	21.03895648
GCST90199633	Suberate (C8-DC) levels	rs34357043	4	31925736	G	T	0.0233082	0.266628	0.0551228	1.32E-06	6902	textfile	0.003378348	23.38961678
GCST90199633	Suberate (C8-DC) levels	rs4695288	4	47852756	T	C	0.965304	0.200323	0.0453191	9.86E-06	6902	textfile	0.002822906	19.53319176
GCST90199633	Suberate (C8-DC) levels	rs78440527	4	101864890	G	A	0.0359116	0.199278	0.0447114	8.31E-06	6902	textfile	0.002869849	19.85895127
GCST90199633	Suberate (C8-DC) levels	rs10008401	4	116858781	C	T	0.609542	0.0800086	0.0170477	2.69E-06	6902	textfile	0.003181142	22.01992775
GCST90199633	Suberate (C8-DC) levels	rs9313297	5	165978223	G	A	0.172813	0.0991772	0.0219344	6.14E-06	6902	textfile	0.002953335	20.43837219
GCST90199633	Suberate (C8-DC) levels	rs9406110	6	8236962	A	G	0.229681	-0.0894199	0.0200898	8.55E-06	6902	textfile	0.002862183	19.80574891
GCST90199633	Suberate (C8-DC) levels	rs539316238	6	18011466	T	C	0.0202821	-0.273918	0.059083	3.55E-06	6902	textfile	0.003104493	21.48771336
GCST90199633	Suberate (C8-DC) levels	rs6923178	6	79684023	G	C	0.119895	0.121756	0.025941	2.68E-06	6902	textfile	0.003181621	22.02325221
GCST90199633	Suberate (C8-DC) levels	rs6914551	6	106686831	C	T	0.011276	-0.366135	0.0791195	3.70E-06	6902	textfile	0.003093108	21.40866373
GCST90199633	Suberate (C8-DC) levels	rs141183746	6	163922203	C	A	0.0572184	0.161019	0.0364413	9.93E-06	6902	textfile	0.002820751	19.51824041
GCST90199633	Suberate (C8-DC) levels	rs17738405	7	3235891	C	T	0.0453877	-0.193637	0.0395206	9.60E-07	6902	textfile	0.003466145	23.99958699
GCST90199633	Suberate (C8-DC) levels	rs146529314	7	106007929	G	T	0.0147642	0.336938	0.0697181	1.35E-06	6902	textfile	0.003372615	23.34979313
GCST90199633	Suberate (C8-DC) levels	rs140580838	8	108977705	A	G	0.0145645	0.308493	0.0695392	9.15E-06	6902	textfile	0.002843281	19.67457607
GCST90199633	Suberate (C8-DC) levels	rs148863405	9	16581529	C	G	0.00217928	0.798698	0.178207	7.40E-06	6902	textfile	0.002901874	20.08120692
GCST90199633	Suberate (C8-DC) levels	rs12555229	9	135788065	G	C	0.250852	-0.0955533	0.0196317	1.13E-06	6902	textfile	0.00342068	23.68370805
GCST90199633	Suberate (C8-DC) levels	rs35904890	11	8649229	T	C	0.0284364	-0.227287	0.0499103	5.27E-06	6902	textfile	0.002995649	20.73208438
GCST90199633	Suberate (C8-DC) levels	rs11158833	14	70111694	G	A	0.759084	-0.0922378	0.0196709	2.74E-06	6902	textfile	0.003175508	21.98080262
GCST90199633	Suberate (C8-DC) levels	rs72777931	16	23857673	A	G	0.0147465	0.336072	0.0690214	1.12E-06	6902	textfile	0.003423205	23.70125095
GCST90199633	Suberate (C8-DC) levels	rs1551619	17	75889724	T	C	0.230903	-0.0957862	0.0197795	1.28E-06	6902	textfile	0.003386314	23.44495517
GCST90199633	Suberate (C8-DC) levels	rs117499033	18	44998209	G	A	0.0142545	0.30721	0.0691456	8.87E-06	6902	textfile	0.002851848	19.7340277
GCST90199633	Suberate (C8-DC) levels	rs191920017	22	22277644	A	G	0.00922782	-0.399312	0.0879247	5.58E-06	6902	textfile	0.002979423	20.61944962
GCST90199634	5-hydroxylysine levels	rs139663065	1	14402942	T	C	0.0148944	0.281865	0.0631701	8.12E-06	8128	textfile	0.002443504	19.90454697
GCST90199634	5-hydroxylysine levels	rs55700529	1	17851418	A	G	0.0170546	0.292762	0.0593343	8.05E-07	8128	textfile	0.002986312	24.33945714
GCST90199634	5-hydroxylysine levels	rs76751577	1	234308092	A	G	0.0116681	0.322064	0.0713328	6.33E-06	8128	textfile	0.002501695	20.37975435
GCST90199634	5-hydroxylysine levels	rs78818599	2	179875859	G	T	0.0250279	-0.215533	0.0487937	1.00E-05	8128	textfile	0.002394832	19.50712053
GCST90199634	5-hydroxylysine levels	rs9341222	2	216664687	C	T	0.0234238	0.230094	0.0513898	7.56E-06	8128	textfile	0.002460386	20.04240603
GCST90199634	5-hydroxylysine levels	rs144429282	3	30096963	T	C	0.0119106	0.387083	0.0705729	4.14E-08	8128	textfile	0.003687603	30.07636812
GCST90199634	5-hydroxylysine levels	rs12499749	4	30325758	A	G	0.0455162	0.176873	0.0364889	1.25E-06	8128	textfile	0.002882466	23.49063002
GCST90199634	5-hydroxylysine levels	rs75233276	4	72366734	T	C	0.00972787	0.347685	0.0782868	8.95E-06	8128	textfile	0.002420798	19.71913904
GCST90199634	5-hydroxylysine levels	rs1040519	6	9542333	G	A	0.708369	-0.0818991	0.0168315	1.14E-06	8128	textfile	0.002904462	23.67040772
GCST90199634	5-hydroxylysine levels	rs1330804	6	113238996	A	G	0.405292	-0.0735292	0.0164301	7.63E-06	8128	textfile	0.002458028	20.02314956
GCST90199634	5-hydroxylysine levels	rs73248769	8	32271206	C	T	0.00837335	0.397814	0.0842519	2.34E-06	8128	textfile	0.002735441	22.28916718
GCST90199634	5-hydroxylysine levels	rs73429419	8	138372606	T	C	0.150779	-0.0978899	0.0214524	5.04E-06	8128	textfile	0.002555225	20.81695102
GCST90199634	5-hydroxylysine levels	rs117462872	8	141957630	G	A	0.014046	0.286413	0.0645828	9.21E-06	8128	textfile	0.002413895	19.66277617
GCST90199634	5-hydroxylysine levels	rs140233308	9	81810718	T	G	0.0116409	0.320974	0.0719087	8.06E-06	8128	textfile	0.002445287	19.91911125
GCST90199634	5-hydroxylysine levels	rs999856	10	14019697	A	G	0.0257376	-0.215444	0.0485076	8.94E-06	8128	textfile	0.0024211	19.7216095
GCST90199634	5-hydroxylysine levels	rs10877499	12	61025502	C	T	0.212153	0.085716	0.0188366	5.35E-06	8128	textfile	0.002541149	20.70197998
GCST90199634	5-hydroxylysine levels	rs41322846	12	96510327	C	G	0.0998263	0.113555	0.0256097	9.25E-06	8128	textfile	0.002413074	19.65606883
GCST90199634	5-hydroxylysine levels	rs532070914	12	124503617	C	T	0.00309636	0.625391	0.138228	6.06E-06	8128	textfile	0.00251209	20.46465033
GCST90199634	5-hydroxylysine levels	rs661331	13	29933975	T	A	0.103335	0.112287	0.025189	8.28E-06	8128	textfile	0.002438894	19.86690559
GCST90199634	5-hydroxylysine levels	rs17533872	13	41641427	T	C	0.424131	0.0752854	0.0158196	1.95E-06	8128	textfile	0.002778679	22.64246219
GCST90199634	5-hydroxylysine levels	rs1502069	13	86458070	T	C	0.764257	-0.0811985	0.0181157	7.39E-06	8128	textfile	0.002465642	20.0853265
GCST90199634	5-hydroxylysine levels	rs9559451	13	108973515	C	T	0.664775	-0.0752947	0.0165065	5.08E-06	8128	textfile	0.002553435	20.80232825
GCST90199634	5-hydroxylysine levels	rs3819547	14	72465045	C	G	0.0878938	-0.124927	0.0272675	4.62E-06	8128	textfile	0.002575836	20.98529609
GCST90199634	5-hydroxylysine levels	rs58374597	15	78417591	A	T	0.0158799	0.610277	0.0609732	1.39E-23	8128	textfile	0.012175094	100.1541967
GCST90199634	5-hydroxylysine levels	rs6495304	15	78508074	A	G	0.973048	0.266767	0.0475445	2.01E-08	8128	textfile	0.003858345	31.47434955
GCST90199634	5-hydroxylysine levels	rs3885951	15	78533575	G	A	0.0990508	0.578606	0.0249628	7.47E-119	8128	textfile	0.062000901	537.1213239
GCST90199634	5-hydroxylysine levels	rs74582811	15	78966596	G	A	0.0289046	0.227003	0.0458676	7.46E-07	8128	textfile	0.00300442	24.48749067
GCST90199634	5-hydroxylysine levels	rs12901358	15	98630252	C	T	0.387751	0.070543	0.0157671	7.67E-06	8128	textfile	0.002456701	20.01231495
GCST90199634	5-hydroxylysine levels	rs113983401	16	87637966	C	G	0.0498823	0.161297	0.0354213	5.27E-06	8128	textfile	0.002544681	20.73083096
GCST90199634	5-hydroxylysine levels	rs115469488	22	22766918	A	G	0.00284936	-0.663355	0.14407	4.14E-06	8128	textfile	0.002601536	21.19522468
GCST90199635	3-phenylpropionate hydrocinnamate levels	rs191187061	1	156527256	T	C	0.0178844	-0.304207	0.0586874	2.18E-07	7925	textfile	0.003378932	26.86204376
GCST90199635	3-phenylpropionate hydrocinnamate levels	rs112307471	1	204454067	A	G	0.0250225	-0.238964	0.0506661	2.40E-06	7925	textfile	0.002799068	22.23926304
GCST90199635	3-phenylpropionate hydrocinnamate levels	rs75223710	1	246124049	T	C	0.0257673	-0.219819	0.0494675	8.84E-06	7925	textfile	0.002485481	19.7415349
GCST90199635	3-phenylpropionate hydrocinnamate levels	rs145409686	2	28328582	C	T	0.0041228	-0.550427	0.120275	4.73E-06	7925	textfile	0.002635744	20.93818883
GCST90199635	3-phenylpropionate hydrocinnamate levels	rs17767728	2	133697804	C	T	0.194635	0.0909404	0.0194777	3.03E-06	7925	textfile	0.002743128	21.7935892
GCST90199635	3-phenylpropionate hydrocinnamate levels	rs74432647	2	224858109	T	C	0.0724275	0.150663	0.0304065	7.23E-07	7925	textfile	0.00308843	24.54543546
GCST90199635	3-phenylpropionate hydrocinnamate levels	rs78674307	3	43525745	G	T	0.0557029	-0.150826	0.0340435	9.41E-06	7925	textfile	0.002470645	19.62340672
GCST90199635	3-phenylpropionate hydrocinnamate levels	rs77831208	3	110665898	T	C	0.0208412	0.249552	0.0549664	5.62E-06	7925	textfile	0.00259418	20.60714878
GCST90199635	3-phenylpropionate hydrocinnamate levels	rs187719086	4	46001728	T	C	0.0137168	-0.29344	0.0662578	9.48E-06	7925	textfile	0.002468834	19.60897938
GCST90199635	3-phenylpropionate hydrocinnamate levels	rs146175767	4	86073341	T	C	0.0945706	-0.121342	0.0264241	4.39E-06	7925	textfile	0.002653802	21.08202259
GCST90199635	3-phenylpropionate hydrocinnamate levels	rs116511059	5	27584519	T	C	0.0094268	0.400938	0.0799895	5.38E-07	7925	textfile	0.0031602	25.11764165
GCST90199635	3-phenylpropionate hydrocinnamate levels	rs73478203	6	79617290	G	A	0.230375	0.0825426	0.0184542	7.72E-06	7925	textfile	0.002518092	20.00120808
GCST90199635	3-phenylpropionate hydrocinnamate levels	rs147941428	7	5766027	G	A	0.0130043	-0.340237	0.0690333	8.28E-07	7925	textfile	0.003055747	24.28489314
GCST90199635	3-phenylpropionate hydrocinnamate levels	rs13283163	9	3389660	A	G	0.0526149	0.170526	0.0347529	9.26E-07	7925	textfile	0.003028882	24.07074287
GCST90199635	3-phenylpropionate hydrocinnamate levels	rs141685561	11	23891620	T	C	0.0739347	-0.143423	0.0298661	1.57E-06	7925	textfile	0.002901479	23.05530969
GCST90199635	3-phenylpropionate hydrocinnamate levels	rs2186671	11	109407701	G	A	0.448059	-0.0760014	0.016068	2.25E-06	7925	textfile	0.002815114	22.36711258
GCST90199635	3-phenylpropionate hydrocinnamate levels	rs9510299	13	22714494	C	G	0.359614	-0.0736478	0.01656	8.69E-06	7925	textfile	0.002489528	19.77376081
GCST90199635	3-phenylpropionate hydrocinnamate levels	rs79970883	13	84382959	T	C	0.042993	-0.195098	0.03888	5.22E-07	7925	textfile	0.003167205	25.17349451
GCST90199635	3-phenylpropionate hydrocinnamate levels	rs112423294	14	48833025	A	G	0.00782144	-0.402137	0.0883872	5.37E-06	7925	textfile	0.002605177	20.69472692
GCST90199635	3-phenylpropionate hydrocinnamate levels	rs12929353	16	1189810	A	G	0.00898891	-0.396283	0.0827237	1.66E-06	7925	textfile	0.002887327	22.94253312
GCST90199635	3-phenylpropionate hydrocinnamate levels	rs148153141	16	20426589	G	A	0.0199163	-0.27871	0.0551887	4.42E-07	7925	textfile	0.003207821	25.49735668
GCST90199635	3-phenylpropionate hydrocinnamate levels	rs34927101	16	20433373	T	C	0.0178774	0.294909	0.0587005	5.06E-07	7925	textfile	0.00317477	25.23381049
GCST90199635	3-phenylpropionate hydrocinnamate levels	rs62058082	17	12879352	T	C	0.168677	-0.105084	0.0220071	1.80E-06	7925	textfile	0.002868802	22.7949132
GCST90199635	3-phenylpropionate hydrocinnamate levels	rs112264683	18	1098668	C	T	0.00914634	0.368503	0.0824753	7.89E-06	7925	textfile	0.00251271	19.95834993
GCST90199635	3-phenylpropionate hydrocinnamate levels	rs10073658	18	51743877	G	A	0.136043	0.104011	0.0231405	6.97E-06	7925	textfile	0.002542776	20.19777136
GCST90199635	3-phenylpropionate hydrocinnamate levels	rs143985394	19	14838555	G	A	0.0216392	-0.240823	0.0541185	8.59E-06	7925	textfile	0.002492421	19.79679145
GCST90199635	3-phenylpropionate hydrocinnamate levels	rs4812445	20	40610096	G	A	0.253933	-0.0994662	0.0192108	2.25E-07	7925	textfile	0.003371276	26.80097149
GCST90199636	Kynurenine levels	rs9988529	1	63194695	C	T	0.042129	-0.180183	0.036929	1.07E-06	8244	textfile	0.002879402	23.80055909
GCST90199636	Kynurenine levels	rs79435381	1	75842746	A	G	0.0418438	-0.166018	0.0368091	6.48E-06	8244	textfile	0.002461454	20.33736039
GCST90199636	Kynurenine levels	rs61825638	1	241550102	T	C	0.246402	0.130031	0.0171027	2.89E-14	8244	textfile	0.006962928	57.79084924
GCST90199636	Kynurenine levels	rs55709807	2	137960969	A	G	0.0356445	0.178987	0.0395664	6.08E-06	8244	textfile	0.00247614	20.45900603
GCST90199636	Kynurenine levels	rs6440053	3	141940670	A	T	0.842367	0.0964971	0.0204102	2.27E-06	8244	textfile	0.002704083	22.34748374
GCST90199636	Kynurenine levels	rs9821445	3	184219831	C	T	0.147783	0.0994985	0.0206581	1.46E-06	8244	textfile	0.002806041	23.19246679
GCST90199636	Kynurenine levels	rs116794445	5	13501913	A	G	0.0110504	-0.322608	0.0709539	5.45E-06	8244	textfile	0.002501336	20.66770954
GCST90199636	Kynurenine levels	rs10516101	5	173639728	T	C	0.0812102	-0.123617	0.0269608	4.54E-06	8244	textfile	0.002543588	21.01771395
GCST90199636	Kynurenine levels	rs17240098	6	52270924	T	G	0.0553582	0.148969	0.0327399	5.36E-06	8244	textfile	0.002505012	20.69815976
GCST90199636	Kynurenine levels	rs17287314	7	105966054	A	T	0.297359	-0.0741746	0.0165025	6.97E-06	8244	textfile	0.002444612	20.19786989
GCST90199636	Kynurenine levels	rs10216901	8	39947074	T	C	0.372432	-0.092585	0.0153069	1.46E-09	8244	textfile	0.004418204	36.57643712
GCST90199636	Kynurenine levels	rs55879891	8	127356687	A	C	0.137167	0.101148	0.0215999	2.83E-06	8244	textfile	0.002652891	21.92329086
GCST90199636	Kynurenine levels	rs72761290	9	130403493	A	C	0.0752681	0.135722	0.0286233	2.12E-06	8244	textfile	0.002719821	22.47789943
GCST90199636	Kynurenine levels	rs6481144	10	55140633	C	A	0.971072	-0.21192	0.0450635	2.57E-06	8244	textfile	0.002675424	22.10999674
GCST90199636	Kynurenine levels	rs10883982	10	104214575	C	A	0.22765	-0.0787528	0.0174501	6.39E-06	8244	textfile	0.002464487	20.3624858
GCST90199636	Kynurenine levels	rs11055387	12	13367062	C	G	0.0566212	-0.145349	0.0321909	6.33E-06	8244	textfile	0.002466875	20.38226696
GCST90199636	Kynurenine levels	rs3184504	12	111446804	C	T	0.513669	-0.108142	0.0148104	2.84E-13	8244	textfile	0.006425658	53.30277817
GCST90199636	Kynurenine levels	rs75973738	14	84718587	A	T	0.0423521	-0.194072	0.0374159	2.14E-07	8244	textfile	0.003252823	26.89725731
GCST90199636	Kynurenine levels	rs35223481	14	94546420	A	T	0.112435	-0.105966	0.0235442	6.77E-06	8244	textfile	0.002451102	20.25162292
GCST90199636	Kynurenine levels	rs9933330	16	20355488	T	C	0.180459	-0.103406	0.0193124	8.58E-08	8244	textfile	0.003465559	28.66246971
GCST90199636	Kynurenine levels	rs72789484	16	75786534	A	G	0.0546991	-0.144555	0.0325854	9.16E-06	8244	textfile	0.002381478	19.67500041
GCST90199636	Kynurenine levels	rs6540080	16	87784963	A	G	0.287217	-0.107927	0.0164258	5.01E-11	8244	textfile	0.005209557	43.16202149
GCST90199636	Kynurenine levels	rs4843270	16	87844466	A	C	0.265349	0.205627	0.0165261	1.53E-35	8244	textfile	0.018433228	154.7797544
GCST90199636	Kynurenine levels	rs9909552	17	36834695	G	C	0.37961	0.0692728	0.0155536	8.44E-06	8244	textfile	0.002400391	19.83162309
GCST90199636	Kynurenine levels	rs34519073	22	49143607	A	G	0.311375	0.071803	0.0160729	7.92E-06	8244	textfile	0.002414953	19.95222444
GCST90199637	N-acetylglutamate levels	rs12070599	1	166530566	A	G	0.31028	-0.0833283	0.0173446	1.55E-06	7802	textfile	0.002949631	23.07518136
GCST90199637	N-acetylglutamate levels	rs79132971	2	3293263	A	C	0.0725952	0.132736	0.0296366	7.51E-06	7802	textfile	0.002564482	20.05438516
GCST90199637	N-acetylglutamate levels	rs10168931	2	73650092	A	G	0.224014	0.123014	0.0183105	1.84E-11	7802	textfile	0.005751718	45.12293397
GCST90199637	N-acetylglutamate levels	rs148804382	3	52078217	A	C	0.0103166	0.395956	0.0769657	2.68E-07	7802	textfile	0.003380825	26.45989193
GCST90199637	N-acetylglutamate levels	rs76105072	4	157967616	C	T	0.0402336	0.178385	0.0390113	4.82E-06	7802	textfile	0.002672807	20.90376317
GCST90199637	N-acetylglutamate levels	rs186654219	5	64819753	A	G	0.0103212	0.36491	0.0767441	1.99E-06	7802	textfile	0.002889475	22.60321374
GCST90199637	N-acetylglutamate levels	rs187543759	6	77383611	C	T	0.0110081	-0.329606	0.0734255	7.16E-06	7802	textfile	0.002576144	20.14582463
GCST90199637	N-acetylglutamate levels	rs10872573	6	100362746	C	T	0.723072	-0.0805091	0.0174765	4.09E-06	7802	textfile	0.00271266	21.21630146
GCST90199637	N-acetylglutamate levels	rs148895950	7	118109730	G	T	0.0133051	-0.297994	0.0670282	8.76E-06	7802	textfile	0.002526941	19.76007473
GCST90199637	N-acetylglutamate levels	rs10957056	8	58487627	C	A	0.191407	0.087937	0.0197421	8.42E-06	7802	textfile	0.002536575	19.83559593
GCST90199637	N-acetylglutamate levels	rs116233634	9	14712674	G	A	0.0158761	0.279475	0.0616153	5.74E-06	7802	textfile	0.002630021	20.56825517
GCST90199637	N-acetylglutamate levels	rs12554315	9	26390175	A	T	0.0556449	0.155318	0.0339765	4.85E-06	7802	textfile	0.002671276	20.89175661
GCST90199637	N-acetylglutamate levels	rs4336667	9	105978380	A	G	0.567883	-0.0726878	0.0157023	3.67E-06	7802	textfile	0.002739046	21.42324057
GCST90199637	N-acetylglutamate levels	rs2265815	9	127531312	G	A	0.820119	0.0912856	0.0200603	5.35E-06	7802	textfile	0.002647114	20.70228859
GCST90199637	N-acetylglutamate levels	rs10762589	10	74229994	T	C	0.752636	-0.0883667	0.017702	5.98E-07	7802	textfile	0.003183771	24.91272635
GCST90199637	N-acetylglutamate levels	rs2803552	10	86543369	C	T	0.96381	-0.205145	0.0419759	1.02E-06	7802	textfile	0.003052027	23.87868994
GCST90199637	N-acetylglutamate levels	rs60665648	13	41455862	C	T	0.0195022	-0.261085	0.0554528	2.50E-06	7802	textfile	0.00283321	22.16182591
GCST90199637	N-acetylglutamate levels	rs7154858	14	70529167	C	T	0.155615	0.0944413	0.0212157	8.53E-06	7802	textfile	0.002533387	19.81060955
GCST90199637	N-acetylglutamate levels	rs28690110	17	43990158	T	C	0.256755	-0.0796679	0.017735	7.05E-06	7802	textfile	0.002579744	20.17404616
GCST90199637	N-acetylglutamate levels	rs10854172	20	46598884	C	T	0.187765	0.116341	0.01969	3.45E-09	7802	textfile	0.00445481	34.90300418
GCST90199638	Glycerol 3-phosphate levels	rs72650882	1	20713817	C	T	0.0394383	0.193643	0.0400346	1.32E-06	8201	textfile	0.002844649	23.38980988
GCST90199638	Glycerol 3-phosphate levels	rs56704741	1	21378351	C	T	0.344183	-0.104833	0.0165102	2.16E-10	8201	textfile	0.004892093	40.30746025
GCST90199638	Glycerol 3-phosphate levels	rs149344982	1	21563267	A	G	0.0133024	0.321236	0.0677323	2.11E-06	8201	textfile	0.002735271	22.48800074
GCST90199638	Glycerol 3-phosphate levels	rs1780318	1	21569132	T	A	0.943146	0.448805	0.0333781	3.24E-41	8201	textfile	0.021570241	180.7532958
GCST90199638	Glycerol 3-phosphate levels	rs6695630	1	39602239	G	C	0.12601	-0.110939	0.0235356	2.43E-06	8201	textfile	0.002701943	22.21324565
GCST90199638	Glycerol 3-phosphate levels	rs138201625	1	158472466	C	G	0.0129099	0.330102	0.0688063	1.61E-06	8201	textfile	0.002798697	23.01091968
GCST90199638	Glycerol 3-phosphate levels	rs16840029	1	240441410	A	G	0.0445551	0.170339	0.0376776	6.16E-06	8201	textfile	0.002486073	20.43411338
GCST90199638	Glycerol 3-phosphate levels	rs72852030	2	29222247	T	C	0.0168581	0.269297	0.0591747	5.34E-06	8201	textfile	0.002519003	20.70546439
GCST90199638	Glycerol 3-phosphate levels	rs149000340	2	207084178	T	C	0.0174881	-0.283142	0.059454	1.91E-06	8201	textfile	0.002757911	22.6746456
GCST90199638	Glycerol 3-phosphate levels	rs162416	3	324356	G	T	0.289002	0.0765529	0.0172667	9.27E-06	8201	textfile	0.002391102	19.6516347
GCST90199638	Glycerol 3-phosphate levels	rs113971921	4	108745728	T	C	0.166028	0.0971709	0.0213914	5.56E-06	8201	textfile	0.002509781	20.62947176
GCST90199638	Glycerol 3-phosphate levels	rs79393239	4	184336884	T	C	0.0279306	-0.213038	0.0470789	6.04E-06	8201	textfile	0.002490644	20.47178035
GCST90199638	Glycerol 3-phosphate levels	rs337370	5	177500083	T	C	0.519666	-0.0731129	0.0158083	3.75E-06	8201	textfile	0.002601475	21.38512323
GCST90199638	Glycerol 3-phosphate levels	rs143671553	6	76893247	G	A	0.0235791	-0.236422	0.0500149	2.28E-06	8201	textfile	0.002717243	22.33937604
GCST90199638	Glycerol 3-phosphate levels	rs118174096	6	112661622	T	C	0.0158449	-0.281275	0.06139	4.61E-06	8201	textfile	0.00255323	20.98751765
GCST90199638	Glycerol 3-phosphate levels	rs4709324	6	159442131	C	T	0.171541	-0.0959369	0.0210023	4.93E-06	8201	textfile	0.002537858	20.86083659
GCST90199638	Glycerol 3-phosphate levels	rs6945869	7	154196642	T	C	0.0389125	-0.18358	0.0411328	8.08E-06	8201	textfile	0.002423002	19.91444731
GCST90199638	Glycerol 3-phosphate levels	rs3750309	8	60876009	G	T	0.455985	0.0779824	0.015705	6.85E-07	8201	textfile	0.002997414	24.64968575
GCST90199638	Glycerol 3-phosphate levels	rs12770630	10	109776626	T	C	0.12587	-0.115058	0.0235144	9.93E-07	8201	textfile	0.002910938	23.93645946
GCST90199638	Glycerol 3-phosphate levels	rs118152300	10	120249022	T	G	0.0451781	0.167422	0.0374675	7.88E-06	8201	textfile	0.002428805	19.96225936
GCST90199638	Glycerol 3-phosphate levels	rs73499488	11	80347492	G	C	0.0231351	0.248377	0.0518527	1.67E-06	8201	textfile	0.002789972	22.93897871
GCST90199638	Glycerol 3-phosphate levels	rs11603769	11	98185552	C	G	0.0240741	0.229614	0.0511828	7.25E-06	8201	textfile	0.002448034	20.12068314
GCST90199638	Glycerol 3-phosphate levels	rs117110311	11	107383264	C	G	0.005377	0.488462	0.106255	4.28E-06	8201	textfile	0.002570267	21.12792711
GCST90199638	Glycerol 3-phosphate levels	rs7968044	12	97298167	C	A	0.140581	-0.0992173	0.022321	8.79E-06	8201	textfile	0.002403453	19.75338773
GCST90199638	Glycerol 3-phosphate levels	rs75198564	12	125321224	G	A	0.180152	0.0914908	0.0201541	5.64E-06	8201	textfile	0.002506521	20.60260359
GCST90199638	Glycerol 3-phosphate levels	rs7319463	13	31418470	A	G	0.0285504	-0.217628	0.0465571	2.95E-06	8201	textfile	0.002657268	21.84498622
GCST90199638	Glycerol 3-phosphate levels	rs10521085	16	7662319	T	C	0.108586	-0.113394	0.0249262	5.39E-06	8201	textfile	0.002517136	20.69007546
GCST90199638	Glycerol 3-phosphate levels	rs537609697	16	33920063	G	A	0.00853513	-0.424592	0.0873416	1.17E-06	8201	textfile	0.002873326	23.62628301
GCST90199638	Glycerol 3-phosphate levels	rs74622263	16	87361698	G	A	0.0567904	-0.148881	0.0334532	8.57E-06	8201	textfile	0.002409288	19.80146374
GCST90199638	Glycerol 3-phosphate levels	rs186366783	20	5516581	A	T	0.0223242	0.2955	0.0524575	1.77E-08	8201	textfile	0.003854391	31.72443282
GCST90199638	Glycerol 3-phosphate levels	rs186970614	20	42205095	C	G	0.00966006	0.354048	0.07965	8.79E-06	8201	textfile	0.002403482	19.75362501
GCST90199639	Imidazole lactate levels	rs3765719	1	3687327	C	T	0.0864132	0.126601	0.0281066	6.66E-06	8256	textfile	0.002451444	20.2839451
GCST90199639	Imidazole lactate levels	rs61774831	1	53879416	A	C	0.0119251	0.317674	0.0703736	6.36E-06	8256	textfile	0.002462088	20.37223076
GCST90199639	Imidazole lactate levels	rs490379	1	88252216	C	A	0.136264	-0.133215	0.0219505	1.29E-09	8256	textfile	0.004441346	36.82240954
GCST90199639	Imidazole lactate levels	rs7530513	1	88944228	A	G	0.50267	0.397623	0.0144873	7.70E-166	8256	textfile	0.083613621	753.1177242
GCST90199639	Imidazole lactate levels	rs61798917	1	89040410	A	G	0.382142	0.0769112	0.0155656	7.77E-07	8256	textfile	0.002948461	24.40856364
GCST90199639	Imidazole lactate levels	rs7563086	2	46142357	T	C	0.0697089	0.14342	0.0297498	1.43E-06	8256	textfile	0.002807119	23.23518398
GCST90199639	Imidazole lactate levels	rs9878908	3	12260963	T	C	0.795375	-0.086292	0.0187632	4.25E-06	8256	textfile	0.002555326	21.14569843
GCST90199639	Imidazole lactate levels	rs150565193	3	26721560	T	C	0.0195122	-0.248798	0.0546598	5.32E-06	8256	textfile	0.002503223	20.71345158
GCST90199639	Imidazole lactate levels	rs116793365	3	37065699	G	A	0.0127972	-0.300561	0.0670653	7.41E-06	8256	textfile	0.002426859	20.08002693
GCST90199639	Imidazole lactate levels	rs145281230	3	50205849	G	A	0.0105506	-0.439015	0.0738951	2.83E-09	8256	textfile	0.004257013	35.28760767
GCST90199639	Imidazole lactate levels	rs28410020	4	3849751	C	G	0.255178	0.0844789	0.0176684	1.74E-06	8256	textfile	0.002761414	22.85582148
GCST90199639	Imidazole lactate levels	rs2315488	4	139202403	A	G	0.220711	-0.0871675	0.0184136	2.20E-06	8256	textfile	0.002706979	22.40405095
GCST90199639	Imidazole lactate levels	rs72933650	6	105879701	T	C	0.0722807	0.132911	0.0300497	9.73E-06	8256	textfile	0.002363981	19.55853629
GCST90199639	Imidazole lactate levels	rs72943057	6	106574147	C	T	0.0234716	-0.219653	0.0494957	9.09E-06	8256	textfile	0.00237977	19.68947414
GCST90199639	Imidazole lactate levels	rs10277377	7	54909022	T	C	0.0950995	0.116516	0.0256952	5.77E-06	8256	textfile	0.002484375	20.55710287
GCST90199639	Imidazole lactate levels	rs149262976	7	79487462	C	T	0.00729306	0.405513	0.0885376	4.65E-06	8256	textfile	0.002534442	20.97243478
GCST90199639	Imidazole lactate levels	rs1441770	8	19899808	A	G	0.399513	-0.0757838	0.0157461	1.49E-06	8256	textfile	0.002797823	23.15802541
GCST90199639	Imidazole lactate levels	rs2805103	9	128836618	A	T	0.70863	0.0969957	0.0168381	8.39E-09	8256	textfile	0.004003198	33.1752019
GCST90199639	Imidazole lactate levels	rs148327605	10	92225957	T	C	0.0658858	0.137958	0.0306471	6.75E-06	8256	textfile	0.002448391	20.25861676
GCST90199639	Imidazole lactate levels	rs4150575	11	18334919	T	C	0.688358	0.107027	0.0165673	1.05E-10	8256	textfile	0.005029488	41.72323862
GCST90199639	Imidazole lactate levels	rs10774021	12	240132	T	C	0.651353	0.194878	0.0158871	1.37E-34	8256	textfile	0.01789876	150.4288549
GCST90199639	Imidazole lactate levels	rs146849590	12	89073057	C	A	0.00444851	-0.504435	0.114153	9.92E-06	8256	textfile	0.002359609	19.52228038
GCST90199639	Imidazole lactate levels	rs11076256	16	58718562	T	C	0.0774033	0.714384	0.0271182	6.12E-153	8256	textfile	0.077538976	693.8035214
GCST90199639	Imidazole lactate levels	rs143277630	16	58781671	T	C	0.0475578	-0.312217	0.0355437	1.58E-18	8256	textfile	0.0092593	77.1405274
GCST90199639	Imidazole lactate levels	rs183176218	16	83825508	A	T	0.0392564	-0.173245	0.0390076	8.94E-06	8256	textfile	0.00238351	19.72049164
GCST90199639	Imidazole lactate levels	rs12601778	17	82233472	T	C	0.434368	-0.107145	0.0153104	2.59E-12	8256	textfile	0.005897018	48.96271867
GCST90199639	Imidazole lactate levels	rs11672362	19	43645748	T	C	0.0352009	0.184489	0.0415283	8.89E-06	8256	textfile	0.002384767	19.73092417
GCST90199639	Imidazole lactate levels	rs2229742	21	14966851	C	G	0.0999389	0.116801	0.0254704	4.52E-06	8256	textfile	0.002540663	21.02404955
GCST90199640	4-guanidinobutanoate levels	rs140527149	1	15581637	C	A	0.550523	-0.459947	0.0140263	7.71E-236	8144	textfile	0.116635679	1075.035156
GCST90199640	4-guanidinobutanoate levels	rs71631750	1	15757403	C	G	0.192917	0.0985226	0.0191944	2.85E-07	8144	textfile	0.003224647	26.34001268
GCST90199640	4-guanidinobutanoate levels	rs11580678	1	90159570	T	G	0.329111	-0.0749203	0.0161818	3.66E-06	8144	textfile	0.002625222	21.43081514
GCST90199640	4-guanidinobutanoate levels	rs57389554	2	151848216	A	G	0.0592876	-0.14118	0.0313033	6.48E-06	8144	textfile	0.002491409	20.33571475
GCST90199640	4-guanidinobutanoate levels	rs114708452	3	146791475	T	C	0.0385138	0.193902	0.039056	6.88E-07	8144	textfile	0.003017441	24.64236501
GCST90199640	4-guanidinobutanoate levels	rs151040866	4	6543550	A	G	0.0549247	-0.159233	0.0326279	1.06E-06	8144	textfile	0.002915962	23.8111978
GCST90199640	4-guanidinobutanoate levels	rs13107325	4	102267552	T	C	0.0736144	0.131282	0.0286355	4.55E-06	8144	textfile	0.002574208	21.01329514
GCST90199640	4-guanidinobutanoate levels	rs6556949	5	97146631	T	C	0.300935	0.0747603	0.0167779	8.35E-06	8144	textfile	0.002432045	19.84998582
GCST90199640	4-guanidinobutanoate levels	rs7380998	5	112609807	G	A	0.961782	-0.179866	0.0385778	3.13E-06	8144	textfile	0.002662121	21.73284446
GCST90199640	4-guanidinobutanoate levels	rs13163650	5	155810911	G	A	0.726177	0.0793781	0.0168637	2.51E-06	8144	textfile	0.002713176	22.15077861
GCST90199640	4-guanidinobutanoate levels	rs61287921	6	89346157	A	G	0.0120779	-0.307334	0.06837	6.95E-06	8144	textfile	0.002475005	20.2014894
GCST90199640	4-guanidinobutanoate levels	rs706151	7	134425414	G	A	0.467889	0.0669338	0.0149986	8.09E-06	8144	textfile	0.002439445	19.91053136
GCST90199640	4-guanidinobutanoate levels	rs150629268	8	24506353	T	G	0.0254143	0.220045	0.0478751	4.30E-06	8144	textfile	0.002587264	21.12014785
GCST90199640	4-guanidinobutanoate levels	rs140852306	9	95736243	T	C	0.0768229	-0.128618	0.0280679	4.60E-06	8144	textfile	0.002571743	20.99312038
GCST90199640	4-guanidinobutanoate levels	rs11787780	9	133589988	T	C	0.285195	0.0743765	0.0165161	6.69E-06	8144	textfile	0.002483926	20.27448357
GCST90199640	4-guanidinobutanoate levels	rs72632963	11	12411139	C	T	0.0149686	-0.272225	0.0611352	8.47E-06	8144	textfile	0.002428732	19.82287632
GCST90199640	4-guanidinobutanoate levels	rs7969761	12	246676	T	C	0.545855	0.0903542	0.0151665	2.56E-09	8144	textfile	0.0043391	35.48291445
GCST90199640	4-guanidinobutanoate levels	rs61991622	14	41384425	A	G	0.0647691	0.139752	0.0309457	6.30E-06	8144	textfile	0.002497994	20.38960323
GCST90199640	4-guanidinobutanoate levels	rs45622433	14	75023053	A	G	0.00786531	-0.392152	0.0846735	3.63E-06	8144	textfile	0.002626841	21.44406811
GCST90199640	4-guanidinobutanoate levels	rs112807038	18	14342105	T	C	0.0345951	0.185925	0.0407482	5.05E-06	8144	textfile	0.002549836	20.8138325
GCST90199640	4-guanidinobutanoate levels	rs77951681	18	21587191	C	T	0.138948	0.101923	0.021744	2.77E-06	8144	textfile	0.002690653	21.96639813
GCST90199641	Glucuronate levels	rs12092559	1	53119153	T	G	0.118985	-0.106219	0.0234488	5.90E-06	7988	textfile	0.002562188	20.51419227
GCST90199641	Glucuronate levels	rs111273747	2	54160481	G	A	0.010158	0.349979	0.0761519	4.31E-06	7988	textfile	0.002637167	21.11610119
GCST90199641	Glucuronate levels	rs140946796	3	13141142	G	T	0.00899371	0.373006	0.0808908	4.00E-06	7988	textfile	0.002654855	21.25810873
GCST90199641	Glucuronate levels	rs1561398	5	72190958	T	C	0.252229	-0.0832245	0.0178383	3.08E-06	7988	textfile	0.002717538	21.76139399
GCST90199641	Glucuronate levels	rs62391856	5	126449075	T	C	0.215529	0.0882028	0.0192251	4.48E-06	7988	textfile	0.002628128	21.04353898
GCST90199641	Glucuronate levels	rs9491556	6	98429880	T	C	0.00679673	0.419107	0.0935382	7.44E-06	7988	textfile	0.002506938	20.07072508
GCST90199641	Glucuronate levels	rs117910752	8	37721648	G	A	0.0415035	0.185814	0.0381401	1.11E-06	7988	textfile	0.002962556	23.72927447
GCST90199641	Glucuronate levels	rs141615044	9	129612425	A	C	0.010653	0.336958	0.0744002	5.93E-06	7988	textfile	0.002561247	20.50664377
GCST90199641	Glucuronate levels	rs10898981	11	74381420	C	A	0.678023	0.0773381	0.0164678	2.65E-06	7988	textfile	0.00275347	22.04992307
GCST90199641	Glucuronate levels	rs189957470	12	56534866	T	C	0.0160574	-0.288782	0.0611897	2.36E-06	7988	textfile	0.002780586	22.26767333
GCST90199641	Glucuronate levels	rs6539427	12	108450527	C	T	0.220234	-0.0846334	0.0184289	4.38E-06	7988	textfile	0.002633307	21.08511622
GCST90199641	Glucuronate levels	rs1959120	14	101101893	T	A	0.426814	-0.071683	0.0156366	4.56E-06	7988	textfile	0.002624028	21.01062356
GCST90199641	Glucuronate levels	rs12050756	15	32792425	G	A	0.0314485	0.199795	0.0437976	5.07E-06	7988	textfile	0.002598368	20.80462322
GCST90199641	Glucuronate levels	rs150551895	21	17149914	T	C	0.0176136	0.264587	0.0586271	6.39E-06	7988	textfile	0.002543292	20.36251557
GCST90199641	Glucuronate levels	rs7510321	21	31524330	C	T	0.771942	0.0811601	0.0183015	9.22E-06	7988	textfile	0.002455873	19.66088325
GCST90199641	Glucuronate levels	rs73231674	21	42831393	G	T	0.0645404	-0.140286	0.031236	7.08E-06	7988	textfile	0.002518747	20.16550423
GCST90199641	Glucuronate levels	rs116932970	22	18070390	C	A	0.042454	0.16785	0.0379049	9.50E-06	7988	textfile	0.002448776	19.60393394
GCST90199642	Ribitol levels	rs3845611	1	13580483	G	T	0.13437	-0.104901	0.0226947	3.80E-06	8128	textfile	0.002621722	21.36011011
GCST90199642	Ribitol levels	rs2744764	1	25722122	T	C	0.0960564	0.117358	0.0259235	5.98E-06	8128	textfile	0.002515132	20.48949477
GCST90199642	Ribitol levels	rs72688441	1	45585381	A	G	0.0538338	-0.603321	0.0335227	2.04E-72	8128	textfile	0.038323419	323.826232
GCST90199642	Ribitol levels	rs12144476	1	184922992	C	T	0.0264037	0.222626	0.0482583	3.96E-06	8128	textfile	0.00261149	21.27653253
GCST90199642	Ribitol levels	rs74995512	2	54360165	A	G	0.0113902	-0.331117	0.0720991	4.38E-06	8128	textfile	0.002588178	21.08610638
GCST90199642	Ribitol levels	rs13100424	3	62130041	G	C	0.0200999	0.294562	0.0550166	8.60E-08	8128	textfile	0.003514417	28.65887033
GCST90199642	Ribitol levels	rs1420467	3	169009292	A	G	0.792493	0.0920482	0.0191097	1.46E-06	8128	textfile	0.002846435	23.1961541
GCST90199642	Ribitol levels	rs73248229	4	41028911	G	T	0.0358819	-0.190145	0.0417423	5.23E-06	8128	textfile	0.002546397	20.74484492
GCST90199642	Ribitol levels	rs115232717	5	62246077	G	A	0.0059106	-0.516457	0.0995462	2.12E-07	8128	textfile	0.00330065	26.90990019
GCST90199642	Ribitol levels	rs111534509	5	97927918	A	G	0.0533091	0.157601	0.034992	6.67E-06	8128	textfile	0.002489512	20.2802605
GCST90199642	Ribitol levels	rs186730428	5	119601173	G	A	0.377822	-0.0721017	0.0158572	5.44E-06	8128	textfile	0.002537179	20.6695549
GCST90199642	Ribitol levels	rs144424724	7	3631189	T	C	0.0110974	-0.331572	0.0738799	7.19E-06	8128	textfile	0.002471977	20.13706737
GCST90199642	Ribitol levels	rs80012250	7	8248643	G	A	0.0478994	-0.164302	0.0363521	6.19E-06	8128	textfile	0.002506991	20.42301302
GCST90199642	Ribitol levels	rs60688348	7	157052597	C	A	0.263264	0.0788168	0.0175391	7.00E-06	8128	textfile	0.002478344	20.18906058
GCST90199642	Ribitol levels	rs77703857	8	13054916	T	C	0.0350223	0.191571	0.0432535	9.47E-06	8128	textfile	0.002407612	19.61146984
GCST90199642	Ribitol levels	rs73217598	8	14190551	A	G	0.0144704	0.307856	0.0648737	2.08E-06	8128	textfile	0.002762947	22.51391547
GCST90199642	Ribitol levels	rs113682909	8	67846768	C	G	0.00939639	-0.405067	0.0804974	4.85E-07	8128	textfile	0.003105671	25.3153038
GCST90199642	Ribitol levels	rs2186050	9	129603702	C	G	0.355675	-0.0781457	0.0165737	2.42E-06	8128	textfile	0.002727729	22.22615546
GCST90199642	Ribitol levels	rs142220999	10	18476449	T	C	0.0109313	0.334271	0.0744908	7.21E-06	8128	textfile	0.002471347	20.13192238
GCST90199642	Ribitol levels	rs7903429	10	68178595	T	C	0.170385	0.0970626	0.0205295	2.27E-06	8128	textfile	0.002742652	22.34808012
GCST90199642	Ribitol levels	rs117587050	11	105893774	C	T	0.015144	0.301156	0.0631777	1.87E-06	8128	textfile	0.002787785	22.71687252
GCST90199642	Ribitol levels	rs77987208	12	4758793	C	T	0.132946	-0.117677	0.0227397	2.28E-07	8128	textfile	0.003283987	26.77360413
GCST90199642	Ribitol levels	rs572823378	12	40624697	A	C	0.0173521	-0.268394	0.0590763	5.54E-06	8128	textfile	0.002532992	20.63536496
GCST90199642	Ribitol levels	rs73317157	12	66992819	A	G	0.0875741	-0.122647	0.0273357	7.23E-06	8128	textfile	0.00247056	20.12549557
GCST90199642	Ribitol levels	rs183901354	13	32328310	T	C	0.00166482	-0.901248	0.188913	1.84E-06	8128	textfile	0.002792331	22.75401612
GCST90199642	Ribitol levels	rs192431765	13	98287262	C	G	0.00788428	0.406925	0.0876599	3.45E-06	8128	textfile	0.002644193	21.54368178
GCST90199642	Ribitol levels	rs145095548	14	80786850	C	A	0.00468731	0.524916	0.112951	3.36E-06	8128	textfile	0.002650106	21.5919857
GCST90199642	Ribitol levels	rs72722075	15	45031276	T	C	0.123722	-0.141262	0.0235479	1.99E-09	8128	textfile	0.004408025	35.97820225
GCST90199642	Ribitol levels	rs7190382	16	77504386	T	A	0.643304	-0.0809751	0.0163858	7.74E-07	8128	textfile	0.002995581	24.41522943
GCST90199642	Ribitol levels	rs34552467	16	88476287	C	A	0.329207	0.0748839	0.0166187	6.61E-06	8128	textfile	0.002491814	20.29906042
GCST90199642	Ribitol levels	rs62058095	17	57525201	C	G	0.00930835	-0.355229	0.07998	8.93E-06	8128	textfile	0.002421127	19.72182723
GCST90199642	Ribitol levels	rs12967772	18	66948438	T	C	0.885377	0.114477	0.0245399	3.09E-06	8128	textfile	0.002670214	21.75624923
GCST90199642	Ribitol levels	rs7252227	19	40795210	T	G	0.581229	-0.0705068	0.0155659	5.91E-06	8128	textfile	0.00251788	20.51193632
GCST90199642	Ribitol levels	rs12625462	20	860453	A	G	0.141742	0.100419	0.0222218	6.21E-06	8128	textfile	0.002506108	20.41580169
GCST90199642	Ribitol levels	rs13046014	21	23833029	C	G	0.0710291	0.143955	0.0298658	1.44E-06	8128	textfile	0.002850243	23.22727842
GCST90199642	Ribitol levels	rs111422112	22	23574266	C	T	0.010822	0.342769	0.075336	5.37E-06	8128	textfile	0.002540444	20.69622243
GCST90199642	Ribitol levels	rs117035597	22	36220843	A	C	0.0453645	-0.164258	0.0368759	8.41E-06	8128	textfile	0.002435147	19.83631184
GCST90199643	Glycodeoxycholate levels	rs146174820	2	68387100	A	G	0.0197154	-0.286214	0.0611534	2.87E-06	6877	textfile	0.003175122	21.89849199
GCST90199643	Glycodeoxycholate levels	rs2290258	2	99400611	C	A	0.106372	0.124683	0.0274227	5.45E-06	6877	textfile	0.002997033	20.66653841
GCST90199643	Glycodeoxycholate levels	rs3132031	2	114219580	C	G	0.083724	0.136212	0.0306465	8.81E-06	6877	textfile	0.002864338	19.74888823
GCST90199643	Glycodeoxycholate levels	rs73153108	3	27092670	T	C	0.027794	0.230561	0.0515713	7.80E-06	6877	textfile	0.002897985	19.98155184
GCST90199643	Glycodeoxycholate levels	rs60930884	3	70517313	G	T	0.0979532	-0.127602	0.028606	8.17E-06	6877	textfile	0.002885007	19.89181321
GCST90199643	Glycodeoxycholate levels	rs115480587	4	35291120	G	A	0.024909	-0.243568	0.0535613	5.43E-06	6877	textfile	0.002998025	20.67340057
GCST90199643	Glycodeoxycholate levels	rs13101279	4	43747301	A	G	0.608785	0.0770005	0.0172893	8.44E-06	6877	textfile	0.002875957	19.82923448
GCST90199643	Glycodeoxycholate levels	rs7687207	4	89128817	G	A	0.548944	0.0783161	0.0172861	5.88E-06	6877	textfile	0.002975875	20.52020715
GCST90199643	Glycodeoxycholate levels	rs55917677	4	153779899	T	C	0.234824	0.0908851	0.0199131	5.02E-06	6877	textfile	0.003019918	20.82482246
GCST90199643	Glycodeoxycholate levels	rs80078071	4	180100099	A	G	0.191709	0.0973519	0.0216891	7.17E-06	6877	textfile	0.002921032	20.14092814
GCST90199643	Glycodeoxycholate levels	rs62448268	7	22789845	A	G	0.206154	0.0953227	0.0205955	3.69E-06	6877	textfile	0.003105262	21.41517703
GCST90199643	Glycodeoxycholate levels	rs76962381	8	58264401	T	C	0.207403	-0.10889	0.0207547	1.55E-07	6877	textfile	0.00398666	27.51799284
GCST90199643	Glycodeoxycholate levels	rs75878687	9	7721779	C	G	0.0193798	0.274662	0.0617298	8.61E-06	6877	textfile	0.002870516	19.79160864
GCST90199643	Glycodeoxycholate levels	rs74927400	11	75231821	T	C	0.0157956	0.330046	0.0678883	1.16E-06	6877	textfile	0.003425074	23.62831535
GCST90199643	Glycodeoxycholate levels	rs2155345	11	106056961	T	G	0.318609	-0.0810837	0.0182146	8.52E-06	6877	textfile	0.002873288	19.81077738
GCST90199643	Glycodeoxycholate levels	rs9514591	13	106902887	C	T	0.299417	-0.0820086	0.0184498	8.79E-06	6877	textfile	0.002864775	19.7519123
GCST90199643	Glycodeoxycholate levels	rs2351511	14	61082729	T	C	0.985905	0.322661	0.0724084	8.35E-06	6877	textfile	0.002879147	19.85128969
GCST90199643	Glycodeoxycholate levels	rs7403557	15	27057832	G	A	0.731422	0.101229	0.019175	1.30E-07	6877	textfile	0.004036302	27.86203454
GCST90199643	Glycodeoxycholate levels	rs115155467	16	22060895	G	A	0.00815257	-0.460446	0.0942028	1.02E-06	6877	textfile	0.003461981	23.8838021
GCST90199643	Glycodeoxycholate levels	rs118040844	17	14355668	A	T	0.00810253	0.429065	0.0950748	6.39E-06	6877	textfile	0.002952786	20.36052705
GCST90199644	Theobromine levels	rs6669746	1	15027271	A	G	0.483722	0.0701676	0.0154489	5.57E-06	8137	textfile	0.002528798	20.62392695
GCST90199644	Theobromine levels	rs2628473	2	88810258	C	G	0.306775	0.0753681	0.0169935	9.20E-06	8137	textfile	0.002411552	19.66539634
GCST90199644	Theobromine levels	rs115810418	2	105327409	T	A	0.0458835	0.173537	0.0370651	2.84E-06	8137	textfile	0.002686712	21.91528181
GCST90199644	Theobromine levels	rs72870405	2	162080573	A	T	0.0614672	-0.15323	0.0326215	2.64E-06	8137	textfile	0.002704204	22.05834834
GCST90199644	Theobromine levels	rs35155698	3	895304	C	T	0.300798	0.0750576	0.0169732	9.77E-06	8137	textfile	0.002397481	19.55037675
GCST90199644	Theobromine levels	rs13065149	3	176871340	T	G	0.416893	-0.0774221	0.0160933	1.50E-06	8137	textfile	0.002836233	23.13837849
GCST90199644	Theobromine levels	rs79880362	4	125202033	T	C	0.0745231	0.146943	0.0295016	6.33E-07	8137	textfile	0.003039627	24.80275396
GCST90199644	Theobromine levels	rs6878843	5	103831871	T	G	0.0981603	0.11814	0.0259449	5.28E-06	8137	textfile	0.002541677	20.72923009
GCST90199644	Theobromine levels	rs116892987	6	102527357	A	G	0.0122552	-0.329003	0.0711461	3.76E-06	8137	textfile	0.002621159	21.37916605
GCST90199644	Theobromine levels	rs6569661	6	130185619	G	A	0.726404	-0.0859588	0.0178126	1.39E-06	8137	textfile	0.002853781	23.28194711
GCST90199644	Theobromine levels	rs62462718	7	63832020	A	G	0.317824	-0.0777005	0.0173769	7.77E-06	8137	textfile	0.002451167	19.98923918
GCST90199644	Theobromine levels	rs2529273	7	74873835	T	C	0.726808	0.101541	0.0178971	1.40E-08	8137	textfile	0.003940384	32.18183354
GCST90199644	Theobromine levels	rs12549440	8	122576372	T	C	0.34769	0.0794261	0.0165038	1.49E-06	8137	textfile	0.00283831	23.15537473
GCST90199644	Theobromine levels	rs117966480	9	126819947	C	A	0.0145231	-0.322677	0.0654721	8.29E-07	8137	textfile	0.002976218	24.28380408
GCST90199644	Theobromine levels	rs144661998	10	105655335	A	G	0.159529	0.0958879	0.0213092	6.80E-06	8137	textfile	0.002482273	20.24354489
GCST90199644	Theobromine levels	rs147824813	10	127259371	G	T	0.0136067	0.298848	0.0673004	8.97E-06	8137	textfile	0.002417408	19.71326944
GCST90199644	Theobromine levels	rs7485735	12	71325737	C	T	0.686925	-0.0794824	0.0175283	5.77E-06	8137	textfile	0.002520589	20.55680379
GCST90199644	Theobromine levels	rs12431055	13	29639326	T	C	0.0798941	0.128412	0.0287893	8.18E-06	8137	textfile	0.002439069	19.89034201
GCST90199644	Theobromine levels	rs150576152	15	62851995	G	A	0.0301517	0.207064	0.0456525	5.74E-06	8137	textfile	0.002521849	20.56711184
GCST90199644	Theobromine levels	rs566861268	16	13703714	A	G	0.00457129	0.519125	0.115771	7.32E-06	8137	textfile	0.00246495	20.10192092
GCST90199644	Theobromine levels	rs6497692	16	23868061	T	C	0.431385	0.0748062	0.0156289	1.70E-06	8137	textfile	0.002807586	22.90401422
GCST90199644	Theobromine levels	rs11657948	17	9168331	A	G	0.0951605	0.119169	0.026931	9.64E-06	8137	textfile	0.002400565	19.5755905
GCST90199644	Theobromine levels	rs11653172	17	12739959	G	A	0.507309	-0.0719812	0.0161773	8.61E-06	8137	textfile	0.002427204	19.79335107
GCST90199644	Theobromine levels	rs56113850	19	40847202	C	T	0.576193	-0.105914	0.0155754	1.05E-11	8137	textfile	0.005650709	46.22975202
GCST90199644	Theobromine levels	rs62205691	20	57241225	A	G	0.0153181	-0.282897	0.0634126	8.15E-06	8137	textfile	0.002439946	19.89751335
GCST90199644	Theobromine levels	rs139776	22	24917479	T	C	0.332129	-0.0834689	0.0169698	8.71E-07	8137	textfile	0.002964437	24.18739927
GCST90199644	Theobromine levels	rs113666924	22	40846014	A	G	0.0343297	-0.199128	0.043086	3.81E-06	8137	textfile	0.00261812	21.35431037
GCST90199645	Quinate levels	rs553719	1	36867336	C	T	0.937921	0.147306	0.0328968	7.54E-06	8200	textfile	0.002439265	20.04599538
GCST90199645	Quinate levels	rs114371828	1	201989140	T	C	0.0166605	-0.267108	0.0601557	8.98E-06	8200	textfile	0.002398631	19.7112553
GCST90199645	Quinate levels	rs1594297	2	16476976	A	G	0.974516	0.224925	0.0505211	8.50E-06	8200	textfile	0.00241139	19.81636186
GCST90199645	Quinate levels	rs116020639	2	64880349	C	T	0.0157528	-0.316022	0.0623683	4.04E-07	8200	textfile	0.003121298	25.66852322
GCST90199645	Quinate levels	rs112388569	4	7138269	T	C	0.0132667	-0.298781	0.0671713	8.67E-06	8200	textfile	0.00240701	19.78028331
GCST90199645	Quinate levels	rs140759816	5	16902686	A	T	0.0375843	-0.186302	0.0405924	4.44E-06	8200	textfile	0.002562227	21.05909177
GCST90199645	Quinate levels	rs34099891	5	60842512	T	G	0.26108	-0.0824109	0.0174244	2.25E-06	8200	textfile	0.00272055	22.36390872
GCST90199645	Quinate levels	rs74489311	5	163789181	A	T	0.00103899	-1.12714	0.240369	2.74E-06	8200	textfile	0.002674373	21.9832993
GCST90199645	Quinate levels	rs77082173	6	6132622	T	C	0.030454	0.201076	0.0453441	9.23E-06	8200	textfile	0.002392351	19.65952241
GCST90199645	Quinate levels	rs4148714	7	117598399	C	A	0.0913027	-0.125867	0.027082	3.36E-06	8200	textfile	0.002627277	21.59515652
GCST90199645	Quinate levels	rs73202647	8	12746929	C	T	0.121515	-0.109072	0.0238233	4.69E-06	8200	textfile	0.002549765	20.95640464
GCST90199645	Quinate levels	rs73328382	10	99422751	A	C	0.00586941	-0.490215	0.101636	1.41E-06	8200	textfile	0.002829006	23.25798706
GCST90199645	Quinate levels	rs186185553	11	57944141	T	C	0.0190144	-0.255397	0.0568661	7.08E-06	8200	textfile	0.002453826	20.16595324
GCST90199645	Quinate levels	rs115520044	14	49488289	A	G	0.0166095	0.330168	0.0606751	5.28E-08	8200	textfile	0.00359807	29.60349711
GCST90199645	Quinate levels	rs62027288	15	75142406	C	T	0.460441	0.0759955	0.0156247	1.15E-06	8200	textfile	0.002876653	23.65083292
GCST90199645	Quinate levels	rs183574340	17	12699211	A	G	0.00850881	-0.415375	0.0834702	6.48E-07	8200	textfile	0.003010886	24.75778927
GCST90199645	Quinate levels	rs2108740	17	13876053	A	C	0.0446539	-0.169235	0.0373631	5.91E-06	8200	textfile	0.002495718	20.51108472
GCST90199645	Quinate levels	rs145444661	18	43137607	T	C	0.0131884	-0.329336	0.0679412	1.25E-06	8200	textfile	0.002857297	23.49124573
GCST90199645	Quinate levels	rs76051019	21	33150052	A	G	0.0258336	-0.23203	0.0487058	1.90E-06	8200	textfile	0.002760023	22.68929384
GCST90199645	Quinate levels	rs5997787	22	30858967	C	T	0.55684	0.0735554	0.0159581	4.04E-06	8200	textfile	0.002584218	21.2403085
GCST90199646	Gentisate levels	rs3861695	1	83506486	T	C	0.683305	-0.0760413	0.0169127	6.92E-06	8013	textfile	0.002516424	20.2099279
GCST90199646	Gentisate levels	rs522708	1	96017489	G	A	0.283475	-0.0822705	0.0169917	1.29E-06	8013	textfile	0.002917096	23.43722553
GCST90199646	Gentisate levels	rs187258635	1	207663120	T	C	0.0215081	-0.236251	0.0532573	9.16E-06	8013	textfile	0.002449789	19.6734538
GCST90199646	Gentisate levels	rs72824920	2	50345769	C	T	0.0442895	0.192917	0.0371937	2.14E-07	8013	textfile	0.003346196	26.89637931
GCST90199646	Gentisate levels	rs12471344	2	154259805	A	G	0.0351109	-0.204526	0.0425454	1.53E-06	8013	textfile	0.002875716	23.10379999
GCST90199646	Gentisate levels	rs72950259	2	215026687	G	T	0.00712767	0.409958	0.0917044	7.81E-06	8013	textfile	0.002487834	19.97974647
GCST90199646	Gentisate levels	rs77380220	3	70959872	A	G	0.0258828	0.222387	0.0486142	4.77E-06	8013	textfile	0.002604742	20.92107974
GCST90199646	Gentisate levels	rs73217253	3	133872734	A	G	0.0584083	-0.160981	0.0328036	9.23E-07	8013	textfile	0.002996455	24.07674736
GCST90199646	Gentisate levels	rs147503040	3	182797506	A	G	0.0254653	0.240882	0.0486921	7.54E-07	8013	textfile	0.003044894	24.46714384
GCST90199646	Gentisate levels	rs79188489	4	29074567	T	G	0.0106531	0.343904	0.0751315	4.71E-06	8013	textfile	0.002607961	20.94700441
GCST90199646	Gentisate levels	rs62362979	5	84208390	G	A	0.0161857	0.273101	0.0610391	7.67E-06	8013	textfile	0.00249202	20.01344845
GCST90199646	Gentisate levels	rs62621664	6	24504968	T	G	0.0182409	0.265359	0.0575444	4.00E-06	8013	textfile	0.002646765	21.25950266
GCST90199646	Gentisate levels	rs375709482	6	114434155	T	C	0.0191874	-0.273576	0.0557177	9.11E-07	8013	textfile	0.002999645	24.10245154
GCST90199646	Gentisate levels	rs10097464	8	135773275	C	T	0.441401	-0.0715199	0.015626	4.72E-06	8013	textfile	0.002607529	20.94352339
GCST90199646	Gentisate levels	rs1041350	9	23613595	C	T	0.162725	0.0994006	0.0208627	1.89E-06	8013	textfile	0.002824966	22.69491574
GCST90199646	Gentisate levels	rs1010664	10	14923688	C	T	0.0324447	0.200004	0.0431905	3.64E-06	8013	textfile	0.002668979	21.43840586
GCST90199646	Gentisate levels	rs77091748	11	79180565	T	C	0.0181761	0.25787	0.0580381	8.87E-06	8013	textfile	0.002457602	19.73635084
GCST90199646	Gentisate levels	rs76930336	11	118594049	A	C	0.0324797	-0.202699	0.0432874	2.83E-06	8013	textfile	0.002728967	21.92157727
GCST90199646	Gentisate levels	rs113812650	12	95395376	T	C	0.00708375	-0.420894	0.0921	4.88E-06	8013	textfile	0.002599565	20.8793896
GCST90199646	Gentisate levels	rs9572022	13	68811966	G	A	0.568464	-0.0758655	0.0155994	1.15E-06	8013	textfile	0.00294305	23.64636827
GCST90199646	Gentisate levels	rs117167763	13	75106967	T	C	0.00338685	0.594305	0.13274	7.56E-06	8013	textfile	0.00249537	20.04041591
GCST90199646	Gentisate levels	rs72645867	13	95314726	A	G	0.0602902	0.162441	0.0331451	9.54E-07	8013	textfile	0.00298853	24.01287889
GCST90199646	Gentisate levels	rs75476920	17	42064447	C	T	0.15625	-0.0942693	0.0212045	8.76E-06	8013	textfile	0.002460478	19.75950591
GCST90199646	Gentisate levels	rs9959080	18	59433536	A	G	0.807333	-0.0926697	0.0194371	1.86E-06	8013	textfile	0.002828702	22.7250143
GCST90199646	Gentisate levels	rs10153505	19	652948	G	T	0.854558	-0.109387	0.02296	1.90E-06	8013	textfile	0.002824646	22.69233807
GCST90199646	Gentisate levels	rs367715	20	46487542	G	A	0.348675	0.0721685	0.0160673	7.07E-06	8013	textfile	0.002511437	20.16977906
GCST90199646	Gentisate levels	rs2833465	21	31591790	T	C	0.12614	-0.110209	0.023061	1.76E-06	8013	textfile	0.002842148	22.83333986
GCST90199646	Gentisate levels	rs6010005	22	50558690	C	G	0.0237352	0.229928	0.05	4.25E-06	8013	textfile	0.00263211	21.14147596
GCST90199647	Theophylline levels	rs10902695	1	28319022	T	C	0.274212	-0.0834655	0.018084	3.92E-06	7822	textfile	0.002715977	21.29677995
GCST90199647	Theophylline levels	rs72793907	2	22537986	G	A	0.0174664	-0.274555	0.0606691	6.03E-06	7822	textfile	0.002611381	20.47446446
GCST90199647	Theophylline levels	rs1388182	2	179285708	T	C	0.0561395	-0.155876	0.0349153	8.03E-06	7822	textfile	0.002541581	19.92580569
GCST90199647	Theophylline levels	rs114110478	3	60439249	C	G	0.0759902	0.142487	0.0303158	2.60E-06	7822	textfile	0.002816241	22.08520121
GCST90199647	Theophylline levels	rs75723819	3	120099185	A	C	0.0308404	-0.211336	0.0468234	6.38E-06	7822	textfile	0.002597608	20.36620054
GCST90199647	Theophylline levels	rs75870478	4	35563982	T	C	0.0183091	-0.281468	0.0600974	2.82E-06	7822	textfile	0.002796486	21.92984837
GCST90199647	Theophylline levels	rs67360043	4	38938213	A	T	0.210393	0.0886627	0.0196537	6.44E-06	7822	textfile	0.002595057	20.3461481
GCST90199647	Theophylline levels	rs258831	5	11415085	G	C	0.172656	-0.0982197	0.0220943	8.77E-06	7822	textfile	0.002520131	19.75721176
GCST90199647	Theophylline levels	rs116926604	7	86916079	C	T	0.0187757	-0.276332	0.0591917	3.04E-06	7822	textfile	0.002778527	21.78861754
GCST90199647	Theophylline levels	rs79361921	8	58022004	A	G	0.0295007	-0.232926	0.0470132	7.25E-07	7822	textfile	0.003128367	24.54060431
GCST90199647	Theophylline levels	rs17428030	9	84338706	G	A	0.0811424	0.136372	0.0301283	6.00E-06	7822	textfile	0.002612446	20.4828369
GCST90199647	Theophylline levels	rs12259905	10	28920494	T	C	0.0731332	0.155223	0.0305894	3.89E-07	7822	textfile	0.003281142	25.74300079
GCST90199647	Theophylline levels	rs4615950	10	106010522	T	C	0.399028	-0.0738501	0.0164924	7.54E-06	7822	textfile	0.002556847	20.04580023
GCST90199647	Theophylline levels	rs34804482	11	27368192	C	T	0.0234865	-0.242551	0.0527985	4.35E-06	7822	textfile	0.00269076	21.0985161
GCST90199647	Theophylline levels	rs643104	11	118696416	C	T	0.336783	-0.0815481	0.017458	3.00E-06	7822	textfile	0.002781705	21.81361565
GCST90199647	Theophylline levels	rs74069834	12	21946362	G	A	0.0173385	-0.270594	0.0611119	9.52E-06	7822	textfile	0.002500229	19.60079533
GCST90199647	Theophylline levels	rs7323950	13	22199638	G	A	0.669651	-0.0792948	0.0174912	5.80E-06	7822	textfile	0.002620552	20.54656121
GCST90199647	Theophylline levels	rs116572946	13	60080909	T	C	0.0176742	-0.278367	0.060805	4.69E-06	7822	textfile	0.002672249	20.95298267
GCST90199647	Theophylline levels	rs79542551	13	93072020	G	A	0.0127102	-0.328871	0.0716904	4.49E-06	7822	textfile	0.002683147	21.03866082
GCST90199647	Theophylline levels	rs115520044	14	49488289	A	G	0.016898	0.322722	0.0619626	1.91E-07	7822	textfile	0.003456022	27.11982111
GCST90199647	Theophylline levels	rs75095637	15	24913444	C	A	0.0721271	0.140865	0.0309814	5.45E-06	7822	textfile	0.002635967	20.66774349
GCST90199647	Theophylline levels	rs180968112	16	16587338	A	G	0.0133062	-0.313019	0.0708522	9.97E-06	7822	textfile	0.002489055	19.51298277
GCST90199647	Theophylline levels	rs74526939	18	50073331	G	A	0.0338003	-0.20014	0.0441667	5.86E-06	7822	textfile	0.002618312	20.52895438
GCST90199647	Theophylline levels	rs149370966	20	39722660	A	G	0.0180128	-0.270438	0.0600696	6.73E-06	7822	textfile	0.002584546	20.26352014
GCST90199647	Theophylline levels	rs2245730	21	42705218	C	A	0.435058	-0.0787472	0.0162537	1.27E-06	7822	textfile	0.002991897	23.46684493
GCST90199648	1,5-anhydroglucitol (1,5-ag) levels	rs526600	1	86900914	A	T	0.980668	-0.303655	0.0557783	5.21E-08	8139	textfile	0.003628112	29.62945022
GCST90199648	1,5-anhydroglucitol (1,5-ag) levels	rs7536190	1	150426629	A	T	0.886879	0.113912	0.0241326	2.36E-06	8139	textfile	0.002730061	22.2753221
GCST90199648	1,5-anhydroglucitol (1,5-ag) levels	rs2800798	1	164697016	A	G	0.245431	0.079919	0.0176597	6.03E-06	8139	textfile	0.002509984	20.47513182
GCST90199648	1,5-anhydroglucitol (1,5-ag) levels	rs28429046	1	242003929	T	A	0.218221	0.0877134	0.0190478	4.13E-06	8139	textfile	0.00259861	21.19998308
GCST90199648	1,5-anhydroglucitol (1,5-ag) levels	rs219151	2	32990620	C	G	0.803761	-0.0930985	0.0192478	1.32E-06	8139	textfile	0.002866194	23.38925777
GCST90199648	1,5-anhydroglucitol (1,5-ag) levels	rs139280007	2	34621100	C	G	0.0208697	-0.241187	0.0534709	6.46E-06	8139	textfile	0.002493546	20.34070825
GCST90199648	1,5-anhydroglucitol (1,5-ag) levels	rs4988235	2	135851076	A	G	0.646606	0.125118	0.015516	7.40E-16	8139	textfile	0.007925982	65.00897415
GCST90199648	1,5-anhydroglucitol (1,5-ag) levels	rs138882034	3	14215441	C	T	0.00797971	-0.40062	0.0847491	2.28E-06	8139	textfile	0.002737999	22.34026554
GCST90199648	1,5-anhydroglucitol (1,5-ag) levels	rs147071339	3	120559843	G	A	0.0024003	-0.72443	0.15567	3.26E-06	8139	textfile	0.002653737	21.65091578
GCST90199648	1,5-anhydroglucitol (1,5-ag) levels	rs6444144	3	165091228	T	C	0.601673	0.0750138	0.0155373	1.38E-06	8139	textfile	0.002855737	23.30367942
GCST90199648	1,5-anhydroglucitol (1,5-ag) levels	rs5026374	4	164806103	A	T	0.580627	0.0705329	0.0155202	5.50E-06	8139	textfile	0.002531146	20.64819636
GCST90199648	1,5-anhydroglucitol (1,5-ag) levels	rs112766573	6	75182536	T	C	0.055333	0.149694	0.033745	9.16E-06	8139	textfile	0.00241196	19.67357066
GCST90199648	1,5-anhydroglucitol (1,5-ag) levels	rs78394231	6	107327919	C	T	0.0970646	0.116636	0.0258071	6.20E-06	8139	textfile	0.002503382	20.42114517
GCST90199648	1,5-anhydroglucitol (1,5-ag) levels	rs118097969	7	8431366	A	C	0.0178351	0.254382	0.0574857	9.64E-06	8139	textfile	0.00240015	19.57701053
GCST90199648	1,5-anhydroglucitol (1,5-ag) levels	rs185053832	7	142063511	A	C	0.00916021	-0.376359	0.0796429	2.29E-06	8139	textfile	0.00273621	22.32563132
GCST90199648	1,5-anhydroglucitol (1,5-ag) levels	rs11976181	7	142097764	C	T	0.817748	-0.132448	0.0208369	2.07E-10	8139	textfile	0.004939727	40.39409309
GCST90199648	1,5-anhydroglucitol (1,5-ag) levels	rs55646821	8	20747591	A	C	0.936148	0.150169	0.0310105	1.28E-06	8139	textfile	0.002872913	23.44424804
GCST90199648	1,5-anhydroglucitol (1,5-ag) levels	rs868427	8	51531385	C	T	0.130862	-0.103914	0.0229285	5.84E-06	8139	textfile	0.002517278	20.5347824
GCST90199648	1,5-anhydroglucitol (1,5-ag) levels	rs138306161	9	86712771	T	C	0.0122087	-0.308695	0.069429	8.74E-06	8139	textfile	0.002422996	19.76380853
GCST90199648	1,5-anhydroglucitol (1,5-ag) levels	rs117813792	9	113729402	G	A	0.0136799	-0.331071	0.0662852	5.89E-07	8139	textfile	0.003055688	24.94034213
GCST90199648	1,5-anhydroglucitol (1,5-ag) levels	rs111517692	9	130054393	A	G	0.0399656	0.186098	0.0389448	1.77E-06	8139	textfile	0.002797671	22.82851825
GCST90199648	1,5-anhydroglucitol (1,5-ag) levels	rs16923778	11	7241558	T	C	0.0114964	-0.364422	0.0717318	3.77E-07	8139	textfile	0.00316111	25.80352176
GCST90199648	1,5-anhydroglucitol (1,5-ag) levels	rs16936434	11	42229140	A	G	0.0583838	-0.144243	0.0325739	9.50E-06	8139	textfile	0.002403443	19.6039345
GCST90199648	1,5-anhydroglucitol (1,5-ag) levels	rs11219784	11	124810777	C	T	0.0145213	-0.29621	0.0635149	3.11E-06	8139	textfile	0.002665128	21.74410129
GCST90199648	1,5-anhydroglucitol (1,5-ag) levels	rs72670617	13	113913130	G	T	0.120487	-0.109981	0.0239503	4.39E-06	8139	textfile	0.002584155	21.08175104
GCST90199648	1,5-anhydroglucitol (1,5-ag) levels	rs116855721	14	54584830	A	G	0.0228932	0.235097	0.0504828	3.21E-06	8139	textfile	0.002657545	21.68206152
GCST90199648	1,5-anhydroglucitol (1,5-ag) levels	rs10152997	15	60904958	C	T	0.552011	-0.0762043	0.0152829	6.16E-07	8139	textfile	0.003045452	24.85654032
GCST90199648	1,5-anhydroglucitol (1,5-ag) levels	rs34278530	16	84656112	C	T	0.16675	0.0966945	0.020462	2.29E-06	8139	textfile	0.002736191	22.32547208
GCST90199648	1,5-anhydroglucitol (1,5-ag) levels	rs77283946	17	18982968	A	C	0.0189905	-0.552741	0.0562598	8.81E-23	8139	textfile	0.011720756	96.50287666
GCST90199648	1,5-anhydroglucitol (1,5-ag) levels	rs116139938	17	19002728	T	G	0.0309995	-0.267495	0.0444913	1.83E-09	8139	textfile	0.004421662	36.13885707
GCST90199648	1,5-anhydroglucitol (1,5-ag) levels	rs2638281	19	48707612	G	A	0.588573	0.0758197	0.015228	6.39E-07	8139	textfile	0.003036593	24.78401451
GCST90199648	1,5-anhydroglucitol (1,5-ag) levels	rs190533843	21	44755668	G	A	0.00831678	-0.402017	0.0838446	1.63E-06	8139	textfile	0.002816713	22.98433325
GCST90199648	1,5-anhydroglucitol (1,5-ag) levels	rs11912766	22	26147122	A	G	0.000123047	-3.06436	0.685923	7.91E-06	8139	textfile	0.002446212	19.95363877
GCST90199649	1-stearoyl-2-arachidonoyl-GPI (18:0/20:4) levels	rs11121795	1	6399939	T	C	0.0377603	-0.178874	0.0395199	6.01E-06	8134	textfile	0.002512269	20.48122674
GCST90199649	1-stearoyl-2-arachidonoyl-GPI (18:0/20:4) levels	rs112957492	1	62651339	C	T	0.338891	-0.195795	0.0157253	1.38E-35	8134	textfile	0.018702592	154.9881581
GCST90199649	1-stearoyl-2-arachidonoyl-GPI (18:0/20:4) levels	rs74988287	2	36690717	C	T	0.0099395	-0.366432	0.0770971	2.01E-06	8134	textfile	0.002769505	22.58415798
GCST90199649	1-stearoyl-2-arachidonoyl-GPI (18:0/20:4) levels	rs10188669	2	150897389	A	G	0.51141	-0.0671657	0.0151226	8.94E-06	8134	textfile	0.002419279	19.72129196
GCST90199649	1-stearoyl-2-arachidonoyl-GPI (18:0/20:4) levels	rs115307528	2	166268501	G	A	0.0131579	-0.299834	0.0666202	6.77E-06	8134	textfile	0.00248408	20.25084245
GCST90199649	1-stearoyl-2-arachidonoyl-GPI (18:0/20:4) levels	rs2712421	3	128568900	T	G	0.655887	0.0732419	0.0160311	4.91E-06	8134	textfile	0.002559619	20.86823696
GCST90199649	1-stearoyl-2-arachidonoyl-GPI (18:0/20:4) levels	rs400810	5	31675054	G	A	0.0862856	0.128883	0.0270407	1.88E-06	8134	textfile	0.002785095	22.71164625
GCST90199649	1-stearoyl-2-arachidonoyl-GPI (18:0/20:4) levels	rs34542491	5	168805806	T	C	0.175664	0.0896599	0.0199692	7.13E-06	8134	textfile	0.00247227	20.15433017
GCST90199649	1-stearoyl-2-arachidonoyl-GPI (18:0/20:4) levels	rs140033739	6	30237375	A	G	0.0496511	-0.166275	0.0351807	2.29E-06	8134	textfile	0.002738733	22.33254213
GCST90199649	1-stearoyl-2-arachidonoyl-GPI (18:0/20:4) levels	rs3812316	7	73606007	G	C	0.121888	-0.136926	0.023095	3.05E-09	8134	textfile	0.004302878	35.14221338
GCST90199649	1-stearoyl-2-arachidonoyl-GPI (18:0/20:4) levels	rs60417901	7	92597062	T	C	0.0227329	-0.226606	0.051098	9.22E-06	8134	textfile	0.002412026	19.66202335
GCST90199649	1-stearoyl-2-arachidonoyl-GPI (18:0/20:4) levels	rs141701630	7	100573450	T	C	0.012135	0.317893	0.0698624	5.36E-06	8134	textfile	0.002539023	20.69989439
GCST90199649	1-stearoyl-2-arachidonoyl-GPI (18:0/20:4) levels	rs72697217	9	7763957	C	G	0.0714189	0.139809	0.031174	7.30E-06	8134	textfile	0.002466655	20.10844088
GCST90199649	1-stearoyl-2-arachidonoyl-GPI (18:0/20:4) levels	rs174560	11	61814292	C	T	0.306967	-0.263536	0.0162451	3.50E-59	8134	textfile	0.031340233	263.1045287
GCST90199649	1-stearoyl-2-arachidonoyl-GPI (18:0/20:4) levels	rs964184	11	116778201	C	G	0.868833	-0.194744	0.0224871	4.71E-18	8134	textfile	0.009136314	74.98155999
GCST90199649	1-stearoyl-2-arachidonoyl-GPI (18:0/20:4) levels	rs2269938	12	119804210	G	C	0.166874	-0.104296	0.0203216	2.86E-07	8134	textfile	0.003227834	26.33375008
GCST90199649	1-stearoyl-2-arachidonoyl-GPI (18:0/20:4) levels	rs112843621	14	26049841	G	A	0.0095679	-0.366363	0.0780364	2.67E-06	8134	textfile	0.002702398	22.03545197
GCST90199649	1-stearoyl-2-arachidonoyl-GPI (18:0/20:4) levels	rs80195574	14	34113605	A	G	0.0272033	-0.221346	0.0471492	2.67E-06	8134	textfile	0.002702187	22.03372383
GCST90199649	1-stearoyl-2-arachidonoyl-GPI (18:0/20:4) levels	rs1532085	15	58391167	G	A	0.623614	-0.0917612	0.0157522	5.70E-09	8134	textfile	0.004154545	33.92570928
GCST90199649	1-stearoyl-2-arachidonoyl-GPI (18:0/20:4) levels	rs79608464	16	71298685	A	G	0.01871	0.25749	0.0562381	4.68E-06	8134	textfile	0.002570617	20.95813614
GCST90199649	1-stearoyl-2-arachidonoyl-GPI (18:0/20:4) levels	rs77960347	18	49583585	G	A	0.0143349	0.479876	0.0634052	3.78E-14	8134	textfile	0.006992887	57.26661443
GCST90199649	1-stearoyl-2-arachidonoyl-GPI (18:0/20:4) levels	rs7241918	18	49634583	T	G	0.826708	0.132894	0.0200029	3.06E-11	8134	textfile	0.005397222	44.12838376
GCST90199649	1-stearoyl-2-arachidonoyl-GPI (18:0/20:4) levels	rs66466742	19	11225768	T	C	0.0402441	-0.189746	0.0383851	7.68E-07	8134	textfile	0.002995112	24.42941729
GCST90199649	1-stearoyl-2-arachidonoyl-GPI (18:0/20:4) levels	rs157595	19	44922203	G	A	0.599898	0.0939248	0.0158609	3.18E-09	8134	textfile	0.004292719	35.05888549
GCST90199649	1-stearoyl-2-arachidonoyl-GPI (18:0/20:4) levels	rs626283	19	54173307	G	C	0.562667	0.174476	0.0155831	4.24E-29	8134	textfile	0.015178093	125.3305308
GCST90199650	Indolelactate levels	rs34380016	1	29231718	G	A	0.437266	-0.0666468	0.0146285	5.21E-06	8233	textfile	0.002514823	20.75169129
GCST90199650	Indolelactate levels	rs190002061	2	49252618	A	G	0.0150532	-0.265524	0.058646	5.97E-06	8233	textfile	0.002483663	20.49393045
GCST90199650	Indolelactate levels	rs62154332	2	101471008	T	C	0.0765673	0.118683	0.0265768	7.98E-06	8233	textfile	0.002416367	19.9372907
GCST90199650	Indolelactate levels	rs7617388	3	18845898	G	A	0.857589	-0.0945532	0.0213736	9.70E-06	8233	textfile	0.002371417	19.56552898
GCST90199650	Indolelactate levels	rs185272650	3	183994764	T	C	0.0112236	-0.300455	0.067736	9.18E-06	8233	textfile	0.002384103	19.67044859
GCST90199650	Indolelactate levels	rs1354368	4	99520729	G	A	0.64522	-0.072441	0.0148179	1.01E-06	8233	textfile	0.002894533	23.894065
GCST90199650	Indolelactate levels	rs11950935	5	27771436	C	T	0.194657	-0.0798371	0.0178954	8.15E-06	8233	textfile	0.002411681	19.89853816
GCST90199650	Indolelactate levels	rs73782967	5	116927323	A	G	0.0546588	-0.152997	0.0316953	1.39E-06	8233	textfile	0.002822218	23.29542205
GCST90199650	Indolelactate levels	rs1867457	5	180177217	C	T	0.111679	-0.102015	0.0229082	8.46E-06	8233	textfile	0.002402941	19.826252
GCST90199650	Indolelactate levels	rs113392484	6	78437780	C	T	0.0109306	0.318007	0.0686372	3.60E-06	8233	textfile	0.00260055	21.46093943
GCST90199650	Indolelactate levels	rs117078442	7	22296682	A	G	0.024059	-0.209946	0.046984	7.88E-06	8233	textfile	0.002419386	19.96226056
GCST90199650	Indolelactate levels	rs145909629	9	26547368	A	G	0.0147347	0.321487	0.0589415	4.92E-08	8233	textfile	0.003600476	29.74260136
GCST90199650	Indolelactate levels	rs2472509	9	104921949	G	T	0.326865	0.07003	0.0152695	4.51E-06	8233	textfile	0.002548311	21.02873298
GCST90199650	Indolelactate levels	rs2997922	9	128818465	T	C	0.709362	0.185074	0.0156931	4.22E-32	8233	textfile	0.016612685	139.0489856
GCST90199650	Indolelactate levels	rs142582686	10	101005147	T	G	0.0429166	0.164806	0.0355849	3.63E-06	8233	textfile	0.002598522	21.44415928
GCST90199650	Indolelactate levels	rs11598287	10	132100905	A	G	0.30454	0.0749453	0.0160157	2.88E-06	8233	textfile	0.002652682	21.89230251
GCST90199650	Indolelactate levels	rs75333405	12	89836373	C	T	0.0356968	-0.170317	0.0384177	9.28E-06	8233	textfile	0.00238155	19.64933071
GCST90199650	Indolelactate levels	rs2794660	13	46749020	T	C	0.140026	0.0949183	0.0213333	8.61E-06	8233	textfile	0.002398737	19.79148163
GCST90199650	Indolelactate levels	rs61674325	14	43587540	T	C	0.329491	-0.0679091	0.0151389	7.27E-06	8233	textfile	0.002438086	20.1169342
GCST90199650	Indolelactate levels	rs1255731	14	63549593	C	T	0.236978	-0.0753124	0.0168771	8.10E-06	8233	textfile	0.002412849	19.90819171
GCST90199650	Indolelactate levels	rs148403098	14	102351945	T	C	0.0411829	0.167538	0.0359224	3.10E-06	8233	textfile	0.002635069	21.74655416
GCST90199650	Indolelactate levels	rs139117506	15	83308234	C	A	0.0370029	-0.175748	0.0379139	3.56E-06	8233	textfile	0.002603117	21.48217987
GCST90199650	Indolelactate levels	rs11647808	16	58736977	A	C	0.0790114	0.212473	0.0262875	6.34E-16	8233	textfile	0.007872601	65.31356881
GCST90199650	Indolelactate levels	rs35021400	16	87013026	A	C	0.214409	-0.0820587	0.0174559	2.59E-06	8233	textfile	0.002676964	22.09323238
GCST90199650	Indolelactate levels	rs142009207	17	42394393	C	G	0.0765238	-0.118055	0.0266692	9.57E-06	8233	textfile	0.002374424	19.59039897
GCST90199650	Indolelactate levels	rs150393758	17	69863978	T	C	0.0355126	0.172921	0.0390292	9.40E-06	8233	textfile	0.002378613	19.62504513
GCST90199650	Indolelactate levels	rs19009	20	6755951	C	T	0.428307	-0.0637423	0.0143515	8.93E-06	8233	textfile	0.00239036	19.72219986
GCST90199651	Docosahexaenoate DHA; 22:6n3 levels	rs12129379	1	159995471	T	G	0.17895	0.0929219	0.0196733	2.32E-06	8279	textfile	0.002687418	22.30369441
GCST90199651	Docosahexaenoate DHA; 22:6n3 levels	rs181031465	2	164800745	T	C	0.0138364	0.282577	0.0630184	7.32E-06	8279	textfile	0.002422744	20.10175372
GCST90199651	Docosahexaenoate DHA; 22:6n3 levels	rs3731644	2	235041233	C	T	0.100677	0.110271	0.0242799	5.58E-06	8279	textfile	0.002485251	20.62167373
GCST90199651	Docosahexaenoate DHA; 22:6n3 levels	rs11715464	3	42868195	G	A	0.380725	-0.068416	0.0152901	7.66E-06	8279	textfile	0.002412503	20.01657552
GCST90199651	Docosahexaenoate DHA; 22:6n3 levels	rs11709701	3	197411278	T	C	0.315498	0.0724482	0.0158802	5.06E-06	8279	textfile	0.002507696	20.80838318
GCST90199651	Docosahexaenoate DHA; 22:6n3 levels	rs11930628	4	59788149	G	A	0.0880354	0.123625	0.0261218	2.22E-06	8279	textfile	0.002698082	22.39244323
GCST90199651	Docosahexaenoate DHA; 22:6n3 levels	rs1018091	4	143618621	C	T	0.457063	0.0675472	0.0146699	4.14E-06	8279	textfile	0.002554299	21.196076
GCST90199651	Docosahexaenoate DHA; 22:6n3 levels	rs77207094	5	11520799	C	T	0.0186215	-0.248645	0.0546737	5.42E-06	8279	textfile	0.00249196	20.67747968
GCST90199651	Docosahexaenoate DHA; 22:6n3 levels	rs8523	6	10980820	A	G	0.429891	-0.0784228	0.0147676	1.09E-07	8279	textfile	0.003394768	28.19420936
GCST90199651	Docosahexaenoate DHA; 22:6n3 levels	rs187828726	6	158506347	G	T	0.023446	-0.221919	0.0487912	5.41E-06	8279	textfile	0.002492552	20.68240542
GCST90199651	Docosahexaenoate DHA; 22:6n3 levels	rs73045049	7	2658714	A	G	0.0352002	-0.182777	0.040097	5.16E-06	8279	textfile	0.00250353	20.77372609
GCST90199651	Docosahexaenoate DHA; 22:6n3 levels	rs34736275	7	80571027	A	G	0.327588	0.0734802	0.0160133	4.46E-06	8279	textfile	0.002536868	21.05106402
GCST90199651	Docosahexaenoate DHA; 22:6n3 levels	rs139278946	7	96776335	A	T	0.026335	-0.209975	0.0460257	5.06E-06	8279	textfile	0.002507645	20.80795729
GCST90199651	Docosahexaenoate DHA; 22:6n3 levels	rs13268878	8	74456081	G	A	0.207876	-0.0830568	0.0187327	9.26E-06	8279	textfile	0.002368873	19.65371734
GCST90199651	Docosahexaenoate DHA; 22:6n3 levels	rs117676889	10	3308072	C	T	0.0302902	0.194787	0.0430833	6.15E-06	8279	textfile	0.002462936	20.4360562
GCST90199651	Docosahexaenoate DHA; 22:6n3 levels	rs148894582	10	58620420	G	A	0.0129169	-0.292453	0.0652677	7.44E-06	8279	textfile	0.002419278	20.07292291
GCST90199651	Docosahexaenoate DHA; 22:6n3 levels	rs174603	11	61858734	A	G	0.318542	-0.0936123	0.015879	3.74E-09	8279	textfile	0.004180443	34.74678337
GCST90199651	Docosahexaenoate DHA; 22:6n3 levels	rs145325641	12	95241095	A	G	0.0247183	-0.229959	0.047234	1.12E-06	8279	textfile	0.002854775	23.69662222
GCST90199651	Docosahexaenoate DHA; 22:6n3 levels	rs143268031	12	117697385	G	A	0.00507707	0.479847	0.104216	4.14E-06	8279	textfile	0.002554161	21.19492286
GCST90199651	Docosahexaenoate DHA; 22:6n3 levels	rs73500833	13	26756076	T	C	0.0153501	-0.271564	0.0598372	5.67E-06	8279	textfile	0.002481675	20.59192465
GCST90199651	Docosahexaenoate DHA; 22:6n3 levels	rs144230997	13	70662972	T	A	0.0116734	-0.321529	0.0691608	3.34E-06	8279	textfile	0.002603815	21.60803904
GCST90199651	Docosahexaenoate DHA; 22:6n3 levels	rs1934826	13	75950409	A	G	0.454628	-0.065497	0.0148097	9.75E-06	8279	textfile	0.002356935	19.55443926
GCST90199651	Docosahexaenoate DHA; 22:6n3 levels	rs9545715	13	81469066	C	G	0.553703	-0.0728917	0.0151593	1.52E-06	8279	textfile	0.002784895	23.11494878
GCST90199651	Docosahexaenoate DHA; 22:6n3 levels	rs6564915	16	81774628	G	T	0.856833	0.101809	0.0218657	3.22E-06	8279	textfile	0.002611752	21.67407868
GCST90199652	1-stearoyl-2-oleoyl-GPS (18:0/18:1) levels	rs2055570	2	49116770	G	A	0.927349	-0.135106	0.0304665	9.23E-06	8055	textfile	0.002435452	19.66057868
GCST90199652	1-stearoyl-2-oleoyl-GPS (18:0/18:1) levels	rs1354034	3	56815721	C	T	0.609726	0.138779	0.0159732	3.68E-18	8055	textfile	0.009284257	75.46677703
GCST90199652	1-stearoyl-2-oleoyl-GPS (18:0/18:1) levels	rs78453362	3	78690859	A	G	0.0541305	0.154741	0.0347262	8.35E-06	8055	textfile	0.002459017	19.85127603
GCST90199652	1-stearoyl-2-oleoyl-GPS (18:0/18:1) levels	rs78365257	3	116530607	C	G	0.0146308	-0.294515	0.065059	5.99E-06	8055	textfile	0.002537646	20.4876537
GCST90199652	1-stearoyl-2-oleoyl-GPS (18:0/18:1) levels	rs6871550	5	399096	C	T	0.205068	0.0882151	0.0195516	6.42E-06	8055	textfile	0.002520923	20.35229593
GCST90199652	1-stearoyl-2-oleoyl-GPS (18:0/18:1) levels	rs12652405	5	56959725	A	T	0.0360831	-0.185696	0.041852	9.12E-06	8055	textfile	0.002438075	19.6818002
GCST90199652	1-stearoyl-2-oleoyl-GPS (18:0/18:1) levels	rs154803	5	92789493	A	T	0.975691	0.228935	0.0506099	6.08E-06	8055	textfile	0.00253388	20.45717135
GCST90199652	1-stearoyl-2-oleoyl-GPS (18:0/18:1) levels	rs9277341	6	33071848	C	T	0.310012	-0.0774887	0.0166568	3.29E-06	8055	textfile	0.002679556	21.63643787
GCST90199652	1-stearoyl-2-oleoyl-GPS (18:0/18:1) levels	rs55731338	6	35173215	A	G	0.0289729	-0.21443	0.0462655	3.57E-06	8055	textfile	0.002659711	21.47576908
GCST90199652	1-stearoyl-2-oleoyl-GPS (18:0/18:1) levels	rs17831607	6	134363401	G	A	0.139338	-0.106904	0.0224635	1.95E-06	8055	textfile	0.002803807	22.64254384
GCST90199652	1-stearoyl-2-oleoyl-GPS (18:0/18:1) levels	rs13234046	7	10971985	A	G	0.223223	-0.0842069	0.0189265	8.62E-06	8055	textfile	0.002451451	19.79005017
GCST90199652	1-stearoyl-2-oleoyl-GPS (18:0/18:1) levels	rs138806707	8	20999141	C	T	0.0200426	-0.258703	0.0555882	3.26E-06	8055	textfile	0.002681674	21.65358761
GCST90199652	1-stearoyl-2-oleoyl-GPS (18:0/18:1) levels	rs118096873	8	48726583	A	G	0.0110821	-0.330974	0.0743846	8.61E-06	8055	textfile	0.002451828	19.79310132
GCST90199652	1-stearoyl-2-oleoyl-GPS (18:0/18:1) levels	rs80312835	10	110417837	G	A	0.0139821	0.296795	0.0661347	7.20E-06	8055	textfile	0.002494045	20.1347638
GCST90199652	1-stearoyl-2-oleoyl-GPS (18:0/18:1) levels	rs117022836	11	37651035	T	C	0.0293313	-0.228706	0.0457893	5.89E-07	8055	textfile	0.003087582	24.94131011
GCST90199652	1-stearoyl-2-oleoyl-GPS (18:0/18:1) levels	rs7161063	14	88280172	G	C	0.0367098	-0.188363	0.0410966	4.57E-06	8055	textfile	0.002601254	21.00252765
GCST90199652	1-stearoyl-2-oleoyl-GPS (18:0/18:1) levels	rs72761668	15	101725739	G	A	0.0422211	-0.173508	0.0382524	5.74E-06	8055	textfile	0.0025477	20.56902874
GCST90199652	1-stearoyl-2-oleoyl-GPS (18:0/18:1) levels	rs55823223	17	75894282	A	G	0.150056	-0.10594	0.0217392	1.10E-06	8055	textfile	0.002939603	23.74241957
GCST90199652	1-stearoyl-2-oleoyl-GPS (18:0/18:1) levels	rs12965592	18	100297	C	G	0.113639	-0.109671	0.0247405	9.30E-06	8055	textfile	0.002433565	19.64530684
GCST90199652	1-stearoyl-2-oleoyl-GPS (18:0/18:1) levels	rs75129304	19	54070271	G	T	0.223247	-0.0846584	0.0188206	6.85E-06	8055	textfile	0.002505637	20.22857722
GCST90199652	1-stearoyl-2-oleoyl-GPS (18:0/18:1) levels	rs56058673	22	36081699	T	C	0.0591344	-0.155282	0.0336363	3.90E-06	8055	textfile	0.002638838	21.30678639
GCST90199653	1-myristoyl-2-palmitoyl-gpc (14:0/16:0) levels	rs148311684	1	4888680	A	G	0.0126404	-0.303145	0.0683667	9.25E-06	8271	textfile	0.002371496	19.6565165
GCST90199653	1-myristoyl-2-palmitoyl-gpc (14:0/16:0) levels	rs2996477	1	91920677	C	T	0.924975	0.131699	0.0294263	7.62E-06	8271	textfile	0.002415934	20.02574166
GCST90199653	1-myristoyl-2-palmitoyl-gpc (14:0/16:0) levels	rs114128846	2	118280459	A	G	0.064399	0.147692	0.031243	2.28E-06	8271	textfile	0.002694503	22.34104363
GCST90199653	1-myristoyl-2-palmitoyl-gpc (14:0/16:0) levels	rs79682447	4	2260377	A	G	0.0406628	-0.189114	0.0384282	8.60E-07	8271	textfile	0.002919574	24.21264573
GCST90199653	1-myristoyl-2-palmitoyl-gpc (14:0/16:0) levels	rs28867983	4	21108584	G	A	0.201939	0.0850279	0.019173	9.22E-06	8271	textfile	0.002372211	19.6624546
GCST90199653	1-myristoyl-2-palmitoyl-gpc (14:0/16:0) levels	rs4698782	4	109734125	C	T	0.439682	-0.0728829	0.0154847	2.52E-06	8271	textfile	0.00267132	22.14831386
GCST90199653	1-myristoyl-2-palmitoyl-gpc (14:0/16:0) levels	rs12331085	4	171881699	A	G	0.264501	-0.0932487	0.0176113	1.19E-07	8271	textfile	0.003378121	28.02836166
GCST90199653	1-myristoyl-2-palmitoyl-gpc (14:0/16:0) levels	rs4975528	5	1017800	A	G	0.27399	0.0782659	0.0173632	6.56E-06	8271	textfile	0.002450541	20.31330563
GCST90199653	1-myristoyl-2-palmitoyl-gpc (14:0/16:0) levels	rs147325198	5	9684711	A	G	0.014061	0.312097	0.065423	1.84E-06	8271	textfile	0.002743892	22.75166839
GCST90199653	1-myristoyl-2-palmitoyl-gpc (14:0/16:0) levels	rs9349828	6	56559434	C	T	0.312933	0.073257	0.0164631	8.60E-06	8271	textfile	0.002388243	19.79566054
GCST90199653	1-myristoyl-2-palmitoyl-gpc (14:0/16:0) levels	rs116926922	6	159958678	T	G	0.0329258	0.200887	0.0425847	2.39E-06	8271	textfile	0.002683314	22.24802446
GCST90199653	1-myristoyl-2-palmitoyl-gpc (14:0/16:0) levels	rs10868484	9	86776740	C	T	0.160135	0.0967565	0.0211482	4.76E-06	8271	textfile	0.002524398	20.92707128
GCST90199653	1-myristoyl-2-palmitoyl-gpc (14:0/16:0) levels	rs4485089	11	12409814	G	A	0.243905	-0.080974	0.0179663	6.58E-06	8271	textfile	0.002449913	20.3080799
GCST90199653	1-myristoyl-2-palmitoyl-gpc (14:0/16:0) levels	rs79292294	11	38215972	G	T	0.0254391	0.217589	0.0488736	8.50E-06	8271	textfile	0.002390714	19.81619118
GCST90199653	1-myristoyl-2-palmitoyl-gpc (14:0/16:0) levels	rs17583806	13	104779166	A	G	0.0741304	0.13245	0.0289892	4.90E-06	8271	textfile	0.002517553	20.87019156
GCST90199653	1-myristoyl-2-palmitoyl-gpc (14:0/16:0) levels	rs2676379	15	46615379	G	C	0.534699	0.0709062	0.0153401	3.80E-06	8271	textfile	0.002576521	21.36028349
GCST90199653	1-myristoyl-2-palmitoyl-gpc (14:0/16:0) levels	rs28704912	18	7928036	A	C	0.0874939	0.130285	0.0272362	1.72E-06	8271	textfile	0.002758913	22.87656302
GCST90199653	1-myristoyl-2-palmitoyl-gpc (14:0/16:0) levels	rs142273297	20	3610520	A	G	0.0154583	0.275401	0.0618858	8.58E-06	8271	textfile	0.002388649	19.79903293
GCST90199654	Paraxanthine levels in elite athletes	rs114830966	1	74384420	A	G	0.0106575	-0.351981	0.0784625	7.26E-06	7840	textfile	0.002560264	20.11885936
GCST90199654	Paraxanthine levels in elite athletes	rs72799346	2	22414570	T	G	0.0217669	-0.243234	0.0539023	6.41E-06	7840	textfile	0.002590546	20.35744014
GCST90199654	Paraxanthine levels in elite athletes	rs10194878	2	138639888	C	T	0.283725	0.0812524	0.0177378	4.63E-06	7840	textfile	0.002669292	20.97790356
GCST90199654	Paraxanthine levels in elite athletes	rs1503609	4	126847694	A	G	0.352215	0.073513	0.0166079	9.58E-06	7840	textfile	0.002492865	19.5879076
GCST90199654	Paraxanthine levels in elite athletes	rs115087674	4	155770669	T	A	0.0133803	-0.308828	0.0689018	7.39E-06	7840	textfile	0.002555905	20.08451732
GCST90199654	Paraxanthine levels in elite athletes	rs9370260	6	54056876	C	T	0.682724	0.0811845	0.01711	2.09E-06	7840	textfile	0.002863418	22.50792285
GCST90199654	Paraxanthine levels in elite athletes	rs150604675	6	107115055	T	C	0.0306812	-0.211642	0.0468436	6.24E-06	7840	textfile	0.002596916	20.40762111
GCST90199654	Paraxanthine levels in elite athletes	rs78574673	6	152626771	G	T	0.0254724	0.228458	0.0504438	5.93E-06	7840	textfile	0.002609434	20.5062547
GCST90199654	Paraxanthine levels in elite athletes	rs118105917	6	159627396	T	C	0.00843666	-0.385059	0.0868612	9.29E-06	7840	textfile	0.002500343	19.64681266
GCST90199654	Paraxanthine levels in elite athletes	rs7787264	7	2667935	A	T	0.110708	-0.112899	0.0255469	9.90E-06	7840	textfile	0.00248489	19.52508669
GCST90199654	Paraxanthine levels in elite athletes	rs13243315	7	25474434	C	T	0.205073	-0.0931508	0.020119	3.66E-06	7840	textfile	0.002726833	21.43135318
GCST90199654	Paraxanthine levels in elite athletes	rs150047778	7	116118257	C	T	0.0108029	-0.357145	0.0775345	4.10E-06	7840	textfile	0.00269904	21.21232948
GCST90199654	Paraxanthine levels in elite athletes	rs79361921	8	58022004	A	G	0.029188	-0.22819	0.0472548	1.37E-06	7840	textfile	0.002965483	23.31259153
GCST90199654	Paraxanthine levels in elite athletes	rs78607630	9	107914662	G	A	0.0241997	-0.253719	0.0518432	9.88E-07	7840	textfile	0.003045661	23.94482006
GCST90199654	Paraxanthine levels in elite athletes	rs11599254	10	28929032	T	C	0.0840498	0.137987	0.0286132	1.42E-06	7840	textfile	0.002957611	23.25052056
GCST90199654	Paraxanthine levels in elite athletes	rs10509810	10	106005598	G	A	0.408098	-0.0767333	0.0163837	2.82E-06	7840	textfile	0.002790065	21.92971432
GCST90199654	Paraxanthine levels in elite athletes	rs143167061	11	13186904	T	C	0.0194548	-0.255726	0.057744	9.48E-06	7840	textfile	0.00249537	19.6076361
GCST90199654	Paraxanthine levels in elite athletes	rs11032948	11	34951350	T	C	0.245032	0.0933967	0.0187015	5.91E-07	7840	textfile	0.003171135	24.93442607
GCST90199654	Paraxanthine levels in elite athletes	rs643104	11	118696416	C	T	0.336248	-0.081713	0.0174577	2.86E-06	7840	textfile	0.002786636	21.90268993
GCST90199654	Paraxanthine levels in elite athletes	rs17653722	12	52193734	T	G	0.170187	-0.0950999	0.0212194	7.40E-06	7840	textfile	0.002555445	20.08089743
GCST90199654	Paraxanthine levels in elite athletes	rs75467050	12	97703428	T	C	0.0391705	-0.181124	0.0407723	8.90E-06	7840	textfile	0.002510809	19.72925907
GCST90199654	Paraxanthine levels in elite athletes	rs34563893	12	98038615	C	T	0.012781	-0.343882	0.0708587	1.22E-06	7840	textfile	0.002995117	23.54624853
GCST90199654	Paraxanthine levels in elite athletes	rs2274148	13	49278988	T	C	0.0333248	0.199304	0.0441846	6.46E-06	7840	textfile	0.002588502	20.3413312
GCST90199654	Paraxanthine levels in elite athletes	rs7326993	13	92197195	G	A	0.532382	-0.0721645	0.0163342	9.96E-06	7840	textfile	0.002483451	19.51374711
GCST90199654	Paraxanthine levels in elite athletes	rs115520044	14	49488289	A	G	0.0170535	0.30686	0.0617075	6.60E-07	7840	textfile	0.003144278	24.7225836
GCST90199654	Paraxanthine levels in elite athletes	rs28491088	15	24911167	C	A	0.15482	0.0994323	0.0223294	8.47E-06	7840	textfile	0.002522829	19.8239439
GCST90199654	Paraxanthine levels in elite athletes	rs112492033	15	80442893	A	G	0.0190433	-0.270033	0.0581759	3.46E-06	7840	textfile	0.002740562	21.53955158
GCST90199654	Paraxanthine levels in elite athletes	rs62017761	16	6502503	G	T	0.4716	-0.0738812	0.0158913	3.33E-06	7840	textfile	0.002749396	21.60917691
GCST90199654	Paraxanthine levels in elite athletes	rs10459799	16	59963158	G	C	0.147324	-0.103929	0.0224526	3.68E-06	7840	textfile	0.002725454	21.42049067
GCST90199654	Paraxanthine levels in elite athletes	rs57526497	17	79549816	C	A	0.940958	-0.154204	0.0338631	5.27E-06	7840	textfile	0.002637999	20.73132447
GCST90199654	Paraxanthine levels in elite athletes	rs77866717	18	43307829	C	T	0.0564862	-0.153486	0.0346997	9.72E-06	7840	textfile	0.002489359	19.56029014
GCST90199654	Paraxanthine levels in elite athletes	rs56113850	19	40847202	C	T	0.573947	-0.111197	0.0159364	3.00E-12	7840	textfile	0.006171646	48.6737597
GCST90199654	Paraxanthine levels in elite athletes	rs2245730	21	42705218	C	A	0.434712	-0.0769941	0.0162704	2.22E-06	7840	textfile	0.002848155	22.38760471
GCST90199655	4-methyl-2-oxopentanoate levels	rs2291115	1	83555746	T	C	0.188329	-0.0877537	0.0192477	5.14E-06	8255	textfile	0.002511678	20.78107258
GCST90199655	4-methyl-2-oxopentanoate levels	rs6754181	2	29743514	C	T	0.840504	0.0935486	0.0202835	3.99E-06	8255	textfile	0.002570124	21.26588983
GCST90199655	4-methyl-2-oxopentanoate levels	rs893971	4	88282518	G	A	0.399187	0.0924746	0.0150638	8.31E-10	8255	textfile	0.004544443	37.67650492
GCST90199655	4-methyl-2-oxopentanoate levels	rs56107485	6	156517427	C	A	0.0606982	-0.152913	0.0307105	6.39E-07	8255	textfile	0.002994302	24.78619206
GCST90199655	4-methyl-2-oxopentanoate levels	rs7012455	8	51775791	T	C	0.72081	0.0767546	0.0165318	3.44E-06	8255	textfile	0.002604467	21.5507956
GCST90199655	4-methyl-2-oxopentanoate levels	rs112482875	11	20468924	C	G	0.0370528	0.183548	0.0390382	2.58E-06	8255	textfile	0.002670799	22.10113164
GCST90199655	4-methyl-2-oxopentanoate levels	rs58729469	11	36050283	T	C	0.159237	0.0976357	0.0200177	1.07E-06	8255	textfile	0.002873572	23.78393468
GCST90199655	4-methyl-2-oxopentanoate levels	rs73597221	11	132238300	A	G	0.0466309	-0.17389	0.0348777	6.17E-07	8255	textfile	0.003002138	24.85125392
GCST90199655	4-methyl-2-oxopentanoate levels	rs75090459	13	22127850	A	G	0.017058	0.26568	0.0567147	2.81E-06	8255	textfile	0.002651285	21.93922158
GCST90199655	4-methyl-2-oxopentanoate levels	rs12894999	14	102071272	A	G	0.813639	-0.0850341	0.019043	7.99E-06	8255	textfile	0.002409632	19.93472604
GCST90199655	4-methyl-2-oxopentanoate levels	rs77753167	18	10814502	T	C	0.0607551	-0.147065	0.0310573	2.19E-06	8255	textfile	0.00270892	22.4174406
GCST90199655	4-methyl-2-oxopentanoate levels	rs6055350	20	858872	C	G	0.96283	-0.186005	0.0393211	2.24E-06	8255	textfile	0.002703368	22.37137551
GCST90199656	3-indoxyl sulfate levels	rs140560919	1	147564521	C	T	0.0138957	0.292597	0.0654917	7.91E-06	8242	textfile	0.002415929	19.95546315
GCST90199656	3-indoxyl sulfate levels	rs492467	1	165912242	G	A	0.400124	-0.0701385	0.0156135	7.05E-06	8242	textfile	0.002442406	20.17469667
GCST90199656	3-indoxyl sulfate levels	rs55839541	1	213870367	A	G	0.139213	0.101358	0.0221088	4.55E-06	8242	textfile	0.00254359	21.0126257
GCST90199656	3-indoxyl sulfate levels	rs4649261	1	233808502	G	A	0.388522	0.0737226	0.0158935	3.51E-06	8242	textfile	0.002603738	21.51081155
GCST90199656	3-indoxyl sulfate levels	rs146369127	3	22383982	A	G	0.0185524	0.269587	0.0567278	2.01E-06	8242	textfile	0.002732656	22.57878722
GCST90199656	3-indoxyl sulfate levels	rs7651697	3	72185534	C	T	0.496355	0.0706641	0.0155505	5.52E-06	8242	textfile	0.002499134	20.64446109
GCST90199656	3-indoxyl sulfate levels	rs4692540	4	26529176	T	G	0.837001	-0.0952962	0.0204074	3.02E-06	8242	textfile	0.002638735	21.80069875
GCST90199656	3-indoxyl sulfate levels	rs191105317	4	128815359	G	C	0.0117339	-0.362577	0.0700538	2.27E-07	8242	textfile	0.003239629	26.78130329
GCST90199656	3-indoxyl sulfate levels	rs13176353	5	1801312	C	G	0.891315	-0.114955	0.0245476	2.83E-06	8242	textfile	0.002653695	21.92462921
GCST90199656	3-indoxyl sulfate levels	rs114842896	5	99893693	A	G	0.013081	0.30447	0.0669031	5.34E-06	8242	textfile	0.002506536	20.70575795
GCST90199656	3-indoxyl sulfate levels	rs651578	6	25873655	C	T	0.240034	0.0800674	0.01791	7.80E-06	8242	textfile	0.002419	19.98089244
GCST90199656	3-indoxyl sulfate levels	rs6904845	6	31256646	C	T	0.743482	0.0774978	0.0174619	9.08E-06	8242	textfile	0.002384111	19.69202398
GCST90199656	3-indoxyl sulfate levels	rs2496679	6	80609375	C	T	0.974437	0.213632	0.0481132	8.99E-06	8242	textfile	0.002386349	19.71054936
GCST90199656	3-indoxyl sulfate levels	rs9479849	6	154431131	A	G	0.00753433	-0.39936	0.0884327	6.30E-06	8242	textfile	0.002468297	20.38909545
GCST90199656	3-indoxyl sulfate levels	rs139986278	7	79049588	C	T	0.0116698	-0.315708	0.0706034	7.77E-06	8242	textfile	0.00242011	19.99008056
GCST90199656	3-indoxyl sulfate levels	rs2016346	8	135425732	C	T	0.307059	-0.0742048	0.01661	7.91E-06	8242	textfile	0.002415693	19.95351144
GCST90199656	3-indoxyl sulfate levels	rs74334677	10	59568572	A	G	0.0306073	-0.217425	0.0447759	1.20E-06	8242	textfile	0.002852706	23.57354577
GCST90199656	3-indoxyl sulfate levels	rs117023050	12	132005752	C	T	0.0449466	0.16474	0.0370405	8.68E-06	8242	textfile	0.002394257	19.77602689
GCST90199656	3-indoxyl sulfate levels	rs11078452	17	3503447	C	A	0.980903	-0.266191	0.0555632	1.66E-06	8242	textfile	0.002776975	22.94599199
GCST90199656	3-indoxyl sulfate levels	rs1971157	17	29598325	C	G	0.381295	0.0712004	0.0160318	8.95E-06	8242	textfile	0.002387424	19.71945445
GCST90199656	3-indoxyl sulfate levels	rs198542	17	50567176	A	G	0.454857	0.0702721	0.0153512	4.70E-06	8242	textfile	0.00253598	20.94960342
GCST90199656	3-indoxyl sulfate levels	rs72987107	19	5335243	T	C	0.0209548	-0.255879	0.0532644	1.56E-06	8242	textfile	0.002792211	23.07224276
GCST90199656	3-indoxyl sulfate levels	rs56113850	19	40847202	C	T	0.576131	-0.076687	0.0152603	5.03E-07	8242	textfile	0.003054612	25.24712647
GCST90199657	Sphingosine 1-phosphate levels	rs140079282	3	99447594	A	C	0.0184262	-0.261606	0.056463	3.60E-06	8246	textfile	0.00259654	21.46160289
GCST90199657	Sphingosine 1-phosphate levels	rs1488103	3	169207806	A	G	0.393833	-0.0723142	0.015939	5.71E-06	8246	textfile	0.002489998	20.5787828
GCST90199657	Sphingosine 1-phosphate levels	rs1456759	4	31547799	T	C	0.737365	-0.0816351	0.0173502	2.54E-06	8246	textfile	0.002677547	22.13296209
GCST90199657	Sphingosine 1-phosphate levels	rs115939317	4	113730518	T	C	0.0153631	0.27762	0.0620996	7.80E-06	8246	textfile	0.002417849	19.98106105
GCST90199657	Sphingosine 1-phosphate levels	rs41397245	5	77874839	A	G	0.378124	-0.0776802	0.0161082	1.42E-06	8246	textfile	0.002812291	23.24991109
GCST90199657	Sphingosine 1-phosphate levels	rs71588370	5	104821478	G	A	0.0394801	0.184415	0.0392364	2.60E-06	8246	textfile	0.002671831	22.08558116
GCST90199657	Sphingosine 1-phosphate levels	rs138132596	5	130309113	G	A	0.00497814	0.513535	0.109227	2.58E-06	8246	textfile	0.002673463	22.09910768
GCST90199657	Sphingosine 1-phosphate levels	rs141116536	6	1332934	C	T	0.0266543	0.229382	0.0484838	2.23E-06	8246	textfile	0.002707103	22.37793565
GCST90199657	Sphingosine 1-phosphate levels	rs9461721	6	31770631	G	A	0.0262263	-0.256109	0.0478132	8.49E-08	8246	textfile	0.003467386	28.68459431
GCST90199657	Sphingosine 1-phosphate levels	rs9360664	6	73331701	A	G	0.1805	-0.0936889	0.0200697	3.04E-06	8246	textfile	0.002635755	21.78658551
GCST90199657	Sphingosine 1-phosphate levels	rs11986857	8	21182547	G	C	0.0606116	0.147791	0.0320867	4.10E-06	8246	textfile	0.002566177	21.20999277
GCST90199657	Sphingosine 1-phosphate levels	rs10960927	9	13072342	C	T	0.0494112	0.157515	0.0353441	8.33E-06	8246	textfile	0.002402823	19.85658838
GCST90199657	Sphingosine 1-phosphate levels	rs10744901	12	117707878	C	T	0.317054	-0.0733906	0.0164198	7.84E-06	8246	textfile	0.002416857	19.9728391
GCST90199657	Sphingosine 1-phosphate levels	rs6493965	15	57893963	G	A	0.644609	-0.0718094	0.0160027	7.21E-06	8246	textfile	0.002435979	20.13124903
GCST90199657	Sphingosine 1-phosphate levels	rs7200047	16	83117864	A	G	0.49245	0.0725737	0.0157374	4.00E-06	8246	textfile	0.002572353	21.26117274
GCST90199657	Sphingosine 1-phosphate levels	rs1000821	17	76437921	T	C	0.460226	0.0955501	0.0152708	3.92E-10	8246	textfile	0.004725397	39.14113057
GCST90199657	Sphingosine 1-phosphate levels	rs10502344	18	6107710	G	A	0.0362631	0.190151	0.0413987	4.37E-06	8246	textfile	0.002551942	21.09203449
GCST90199658	Alpha-hydroxyisocaproate levels	rs72859389	1	8192624	C	A	0.0611044	0.132036	0.029663	8.54E-06	8250	textfile	0.002395846	19.80839457
GCST90199658	Alpha-hydroxyisocaproate levels	rs142728688	1	154655583	A	G	0.0227938	-0.23423	0.0483974	1.30E-06	8250	textfile	0.002831104	23.41723845
GCST90199658	Alpha-hydroxyisocaproate levels	rs142808012	1	240205226	T	A	0.0149562	0.267776	0.059366	6.46E-06	8250	textfile	0.002460051	20.34053764
GCST90199658	Alpha-hydroxyisocaproate levels	rs1955284	2	8556927	T	C	0.807407	0.0830487	0.0184612	6.84E-06	8250	textfile	0.002446966	20.23207967
GCST90199658	Alpha-hydroxyisocaproate levels	rs4852728	2	70902908	A	C	0.178937	-0.0864222	0.0188155	4.37E-06	8250	textfile	0.00255068	21.09180812
GCST90199658	Alpha-hydroxyisocaproate levels	rs11715398	3	194116327	T	C	0.105338	0.116068	0.0236777	9.49E-07	8250	textfile	0.002904216	24.02374329
GCST90199658	Alpha-hydroxyisocaproate levels	rs1808859	4	88313660	C	T	0.44434	0.0726542	0.0146613	7.21E-07	8250	textfile	0.00296778	24.55111345
GCST90199658	Alpha-hydroxyisocaproate levels	rs35783478	4	108308227	A	G	0.231208	0.0830143	0.0171179	1.24E-06	8250	textfile	0.002842593	23.51254036
GCST90199658	Alpha-hydroxyisocaproate levels	rs620617	5	19446738	T	C	0.599716	-0.070098	0.0147602	2.04E-06	8250	textfile	0.002726385	22.54869818
GCST90199658	Alpha-hydroxyisocaproate levels	rs1975533	5	59406582	G	A	0.116319	-0.119704	0.0225894	1.16E-07	8250	textfile	0.003392175	28.07389286
GCST90199658	Alpha-hydroxyisocaproate levels	rs34973031	5	73870529	C	A	0.0853852	-0.123459	0.0259273	1.92E-06	8250	textfile	0.002740848	22.66864847
GCST90199658	Alpha-hydroxyisocaproate levels	rs7737487	5	165055996	A	G	0.595653	0.0727989	0.0146176	6.35E-07	8250	textfile	0.002997366	24.79660311
GCST90199658	Alpha-hydroxyisocaproate levels	rs734860	5	173972838	C	T	0.602667	0.0779035	0.0152545	3.27E-07	8250	textfile	0.003151326	26.07430185
GCST90199658	Alpha-hydroxyisocaproate levels	rs62485457	7	104917075	C	T	0.0221196	0.228417	0.0492927	3.59E-06	8250	textfile	0.002596024	21.46774044
GCST90199658	Alpha-hydroxyisocaproate levels	rs76445723	8	19096342	T	G	0.0211627	-0.227203	0.0503536	6.42E-06	8250	textfile	0.002461743	20.35456266
GCST90199658	Alpha-hydroxyisocaproate levels	rs4934976	10	33502194	A	G	0.657788	-0.0731137	0.0155296	2.50E-06	8250	textfile	0.002679525	22.16009864
GCST90199658	Alpha-hydroxyisocaproate levels	rs10832920	11	18320322	G	A	0.539011	-0.0659084	0.0142595	3.80E-06	8250	textfile	0.00258283	21.3583474
GCST90199658	Alpha-hydroxyisocaproate levels	rs113914810	12	72255376	T	C	0.0292252	0.195815	0.0434709	6.65E-06	8250	textfile	0.002453431	20.28566991
GCST90199658	Alpha-hydroxyisocaproate levels	rs78820411	15	26233756	G	A	0.0386388	0.170371	0.0373253	5.01E-06	8250	textfile	0.002519042	20.82952828
GCST90199658	Alpha-hydroxyisocaproate levels	rs10414919	19	19944477	A	G	0.280961	-0.0797399	0.0161833	8.34E-07	8250	textfile	0.002934182	24.27235454
GCST90199658	Alpha-hydroxyisocaproate levels	rs151029917	20	717462	T	G	0.0064524	0.405287	0.0904053	7.36E-06	8250	textfile	0.002430116	20.09242091
GCST90199658	Alpha-hydroxyisocaproate levels	rs79376596	20	2418904	G	A	0.0291836	0.195553	0.0432889	6.26E-06	8250	textfile	0.002467454	20.40189786
GCST90199659	1-stearoyl-GPI (18:0) levels	rs10789117	1	62606594	C	A	0.341811	-0.0805466	0.0157387	3.09E-07	8260	textfile	0.003160834	26.18493755
GCST90199659	1-stearoyl-GPI (18:0) levels	rs9436300	1	65429581	G	A	0.68347	0.0754039	0.0169789	8.95E-06	8260	textfile	0.00238206	19.71802205
GCST90199659	1-stearoyl-GPI (18:0) levels	rs151115380	1	164755085	T	C	0.0130281	0.310888	0.0661973	2.65E-06	8260	textfile	0.002663111	22.05069067
GCST90199659	1-stearoyl-GPI (18:0) levels	rs13035306	2	123961851	T	C	0.05619	-0.156036	0.0325815	1.68E-06	8260	textfile	0.002769001	22.92990731
GCST90199659	1-stearoyl-GPI (18:0) levels	rs35311550	3	542329	C	T	0.0141818	-0.322065	0.0642743	5.42E-07	8260	textfile	0.003030499	25.10193393
GCST90199659	1-stearoyl-GPI (18:0) levels	rs7610125	3	152913328	T	C	0.436891	-0.0758416	0.0155174	1.02E-06	8260	textfile	0.002883652	23.88206597
GCST90199659	1-stearoyl-GPI (18:0) levels	rs139782415	4	10514994	T	C	0.0899487	0.126378	0.0264791	1.82E-06	8260	textfile	0.002750176	22.77358215
GCST90199659	1-stearoyl-GPI (18:0) levels	rs6849130	4	164626088	C	T	0.118281	-0.108294	0.0237693	5.21E-06	8260	textfile	0.002506721	20.75251984
GCST90199659	1-stearoyl-GPI (18:0) levels	rs4266604	7	52911031	C	T	0.294749	0.0745017	0.0166127	7.30E-06	8260	textfile	0.002428934	20.10697564
GCST90199659	1-stearoyl-GPI (18:0) levels	rs117400415	7	90119386	G	C	0.186215	0.0888842	0.0195487	5.45E-06	8260	textfile	0.002496593	20.66846403
GCST90199659	1-stearoyl-GPI (18:0) levels	rs13265847	8	29804288	G	A	0.942421	-0.156331	0.0336519	3.39E-06	8260	textfile	0.0026059	21.57574813
GCST90199659	1-stearoyl-GPI (18:0) levels	rs78765237	9	8396478	A	G	0.0204739	0.24977	0.053264	2.74E-06	8260	textfile	0.002655084	21.98405608
GCST90199659	1-stearoyl-GPI (18:0) levels	rs1836921	9	104991756	A	G	0.276299	-0.0775788	0.0170992	5.71E-06	8260	textfile	0.002485842	20.57924143
GCST90199659	1-stearoyl-GPI (18:0) levels	rs2435583	11	98703115	G	A	0.164587	-0.0990229	0.0204562	1.29E-06	8260	textfile	0.002828857	23.42697375
GCST90199659	1-stearoyl-GPI (18:0) levels	rs7302336	12	130523620	A	G	0.112836	0.113218	0.0239989	2.39E-06	8260	textfile	0.002687198	22.25067122
GCST90199659	1-stearoyl-GPI (18:0) levels	rs1555942	14	68172250	A	T	0.965825	0.188681	0.0418631	6.57E-06	8260	textfile	0.002453278	20.30899346
GCST90199659	1-stearoyl-GPI (18:0) levels	rs113735393	16	81524461	A	G	0.0352927	-0.207519	0.0411356	4.54E-07	8260	textfile	0.003071595	25.44338506
GCST90199659	1-stearoyl-GPI (18:0) levels	rs141437456	17	78927185	T	C	0.00988166	-0.347399	0.0764493	5.51E-06	8260	textfile	0.002493709	20.6445268
GCST90199660	1,2-dipalmitoyl-gpc (16:0/16:0) levels	rs2745311	1	18577539	A	C	0.535022	0.0702244	0.0154888	5.79E-06	8264	textfile	0.002481254	20.5511161
GCST90199660	1,2-dipalmitoyl-gpc (16:0/16:0) levels	rs2032969	1	74709980	A	G	0.106101	-0.111093	0.0248798	8.00E-06	8264	textfile	0.002406815	19.93308423
GCST90199660	1,2-dipalmitoyl-gpc (16:0/16:0) levels	rs6753019	2	113190582	A	G	0.837465	-0.0961117	0.0210504	4.98E-06	8264	textfile	0.002516213	20.84139068
GCST90199660	1,2-dipalmitoyl-gpc (16:0/16:0) levels	rs145128297	5	25233533	A	G	0.014713	-0.298888	0.0637577	2.76E-06	8264	textfile	0.002652211	21.97083468
GCST90199660	1,2-dipalmitoyl-gpc (16:0/16:0) levels	rs4920834	5	85752257	A	G	0.764055	0.0902345	0.0181074	6.25E-07	8264	textfile	0.002995985	24.82721034
GCST90199660	1,2-dipalmitoyl-gpc (16:0/16:0) levels	rs1061808	6	32168770	G	T	0.631678	0.200092	0.0156583	2.16E-37	8264	textfile	0.019376801	163.2544821
GCST90199660	1,2-dipalmitoyl-gpc (16:0/16:0) levels	rs9374755	6	97711860	C	T	0.306209	-0.0754855	0.0167415	6.52E-06	8264	textfile	0.002454036	20.32512475
GCST90199660	1,2-dipalmitoyl-gpc (16:0/16:0) levels	rs183181954	8	11351824	G	A	0.0018173	0.857517	0.179475	1.77E-06	8264	textfile	0.002754794	22.8229845
GCST90199660	1,2-dipalmitoyl-gpc (16:0/16:0) levels	rs12544703	8	58397865	G	A	0.182667	-0.106164	0.019997	1.10E-07	8264	textfile	0.003399037	28.17862098
GCST90199660	1,2-dipalmitoyl-gpc (16:0/16:0) levels	rs72728195	8	137578752	C	T	0.307461	-0.0764083	0.0166291	4.33E-06	8264	textfile	0.002548268	21.1075811
GCST90199660	1,2-dipalmitoyl-gpc (16:0/16:0) levels	rs185772485	10	4381415	G	A	0.0180312	-0.277576	0.0576862	1.50E-06	8264	textfile	0.002793924	23.14807312
GCST90199660	1,2-dipalmitoyl-gpc (16:0/16:0) levels	rs7900015	10	23801354	A	G	0.0481855	0.160184	0.0357053	7.25E-06	8264	textfile	0.002429552	20.12184401
GCST90199660	1,2-dipalmitoyl-gpc (16:0/16:0) levels	rs102275	11	61790331	C	T	0.34593	-0.220549	0.015913	1.11E-43	8264	textfile	0.022716239	192.0440882
GCST90199660	1,2-dipalmitoyl-gpc (16:0/16:0) levels	rs3019671	11	134624160	T	C	0.39617	-0.0743413	0.0156753	2.11E-06	8264	textfile	0.0027143	22.48658279
GCST90199660	1,2-dipalmitoyl-gpc (16:0/16:0) levels	rs10778301	12	103893299	A	G	0.461879	-0.0693898	0.0154191	6.79E-06	8264	textfile	0.002444668	20.24734596
GCST90199660	1,2-dipalmitoyl-gpc (16:0/16:0) levels	rs7320739	13	106285700	G	T	0.166891	-0.0957937	0.0206722	3.59E-06	8264	textfile	0.002591691	21.46818762
GCST90199660	1,2-dipalmitoyl-gpc (16:0/16:0) levels	rs61979368	14	76348790	T	C	0.247334	0.0825341	0.0180997	5.12E-06	8264	textfile	0.002509819	20.78829967
GCST90199660	1,2-dipalmitoyl-gpc (16:0/16:0) levels	rs45617141	15	43331199	G	T	0.0177024	0.264148	0.0582611	5.79E-06	8264	textfile	0.002481236	20.55096291
GCST90199660	1,2-dipalmitoyl-gpc (16:0/16:0) levels	rs1601935	15	58379566	T	G	0.650326	-0.0771848	0.0168088	4.39E-06	8264	textfile	0.002545031	21.08070005
GCST90199660	1,2-dipalmitoyl-gpc (16:0/16:0) levels	rs12438714	15	93042745	T	G	0.0645318	-0.138473	0.0307182	6.55E-06	8264	textfile	0.002452911	20.31578262
GCST90199660	1,2-dipalmitoyl-gpc (16:0/16:0) levels	rs117470433	16	4834391	T	C	0.0176685	0.26326	0.0585744	6.98E-06	8264	textfile	0.002438392	20.19523628
GCST90199660	1,2-dipalmitoyl-gpc (16:0/16:0) levels	rs141357957	16	9809295	T	C	0.0127443	-0.30519	0.0679417	7.06E-06	8264	textfile	0.00243567	20.17263645
GCST90199660	1,2-dipalmitoyl-gpc (16:0/16:0) levels	rs17231506	16	56960616	T	C	0.325307	0.0901668	0.0162354	2.80E-08	8264	textfile	0.003718426	30.83629629
GCST90199660	1,2-dipalmitoyl-gpc (16:0/16:0) levels	rs57942043	17	73945909	C	A	0.0448804	0.167765	0.0372989	6.86E-06	8264	textfile	0.002442072	20.22579292
GCST90199660	1,2-dipalmitoyl-gpc (16:0/16:0) levels	rs17248720	19	11087511	T	C	0.113267	-0.122497	0.0238862	2.92E-07	8264	textfile	0.00317239	26.29369731
GCST90199660	1,2-dipalmitoyl-gpc (16:0/16:0) levels	rs117752111	20	17379677	G	A	0.0207753	0.239516	0.0538015	8.51E-06	8264	textfile	0.002392488	19.81413759
GCST90199660	1,2-dipalmitoyl-gpc (16:0/16:0) levels	rs2075269	22	21001740	C	T	0.24807	-0.0815166	0.0180752	6.49E-06	8264	textfile	0.002455094	20.33390423
GCST90199661	Maleate levels	rs72710584	1	171037487	G	A	0.140637	-0.105459	0.0227622	3.60E-06	8171	textfile	0.002620138	21.46013815
GCST90199661	Maleate levels	rs139060216	1	242382913	C	T	0.0331348	-0.195659	0.0433217	6.29E-06	8171	textfile	0.002490179	20.39305843
GCST90199661	Maleate levels	rs3856630	3	137699699	C	T	0.0194312	0.247925	0.0558662	9.09E-06	8171	textfile	0.002404483	19.68956248
GCST90199661	Maleate levels	rs116633901	4	148481453	G	T	0.0244785	0.224574	0.0501538	7.54E-06	8171	textfile	0.002447776	20.0449486
GCST90199661	Maleate levels	rs62337911	4	182887202	G	A	0.0398995	-0.191127	0.0392515	1.12E-06	8171	textfile	0.00289333	23.70419742
GCST90199661	Maleate levels	rs6553200	4	188374075	T	C	0.273903	-0.0778103	0.017129	5.56E-06	8171	textfile	0.002519066	20.63021938
GCST90199661	Maleate levels	rs150357582	5	24390851	T	G	0.00817154	-0.424684	0.0860667	8.04E-07	8171	textfile	0.002970942	24.34193964
GCST90199661	Maleate levels	rs13200335	6	41723085	A	C	0.40824	-0.0760477	0.0156955	1.26E-06	8171	textfile	0.002864842	23.47013256
GCST90199661	Maleate levels	rs73073176	7	17523328	T	C	0.130699	-0.120147	0.0230713	1.91E-07	8171	textfile	0.003308015	27.11286522
GCST90199661	Maleate levels	rs10504250	8	58286174	G	C	0.32379	-0.0742667	0.0165607	7.31E-06	8171	textfile	0.002455207	20.10594819
GCST90199661	Maleate levels	rs117247923	9	108564519	A	G	0.0161251	0.285202	0.0612361	3.20E-06	8171	textfile	0.002647668	21.68621563
GCST90199661	Maleate levels	rs12376985	9	134200542	G	A	0.119885	0.1074	0.023991	7.58E-06	8171	textfile	0.002446655	20.03574736
GCST90199661	Maleate levels	rs75102017	10	69166680	C	G	0.0104294	-0.344294	0.075865	5.67E-06	8171	textfile	0.002514244	20.59063167
GCST90199661	Maleate levels	rs61880906	11	35453504	C	A	0.0528864	-0.160747	0.0347303	3.68E-06	8171	textfile	0.002614908	21.41718406
GCST90199661	Maleate levels	rs74069834	12	21946362	G	A	0.0174547	-0.276781	0.0589389	2.65E-06	8171	textfile	0.002691676	22.04764367
GCST90199661	Maleate levels	rs73396358	12	115022298	T	G	0.0625536	-0.142941	0.0315949	6.06E-06	8171	textfile	0.002498722	20.46319051
GCST90199661	Maleate levels	rs115520044	14	49488289	A	G	0.0166093	0.286001	0.0604766	2.25E-06	8171	textfile	0.002729594	22.35908642
GCST90199661	Maleate levels	rs2472297	15	74735539	T	C	0.250184	0.0860376	0.0177102	1.19E-06	8171	textfile	0.002880062	23.59518185
GCST90199661	Maleate levels	rs76680658	16	5075878	C	G	0.0357502	-0.200611	0.0420445	1.83E-06	8171	textfile	0.002778482	22.76065662
GCST90199661	Maleate levels	rs7245628	19	570206	A	G	0.684799	0.076776	0.0170744	6.91E-06	8171	textfile	0.002468377	20.21406912
GCST90199661	Maleate levels	rs117261516	19	14808556	A	G	0.014088	0.350122	0.0658295	1.05E-07	8171	textfile	0.00345002	28.28077938
GCST90199661	Maleate levels	rs61457016	19	40579494	G	T	0.0211932	-0.269244	0.0526641	3.18E-07	8171	textfile	0.003188604	26.13102347
GCST90199661	Maleate levels	rs6137886	20	23286377	G	T	0.047164	0.165992	0.0366881	6.06E-06	8171	textfile	0.002498976	20.46527377
GCST90199661	Maleate levels	rs116882896	20	58754233	G	A	0.0467255	-0.166328	0.0373322	8.38E-06	8171	textfile	0.002423453	19.84528082
GCST90199662	Isovalerate (i5:0) levels	rs114248797	2	31395382	G	T	0.00987764	0.36155	0.0786193	4.25E-06	7862	textfile	0.002682741	21.14306247
GCST90199662	Isovalerate (i5:0) levels	rs59173308	2	185056021	A	G	0.0465636	-0.171301	0.036733	3.11E-06	7862	textfile	0.002758508	21.74185051
GCST90199662	Isovalerate (i5:0) levels	rs887829	2	233759924	T	C	0.324211	0.0820467	0.0165917	7.61E-07	7862	textfile	0.003100693	24.44724751
GCST90199662	Isovalerate (i5:0) levels	rs2407999	5	123961638	G	A	0.121513	0.114291	0.0243102	2.58E-06	7862	textfile	0.002803462	22.09716244
GCST90199662	Isovalerate (i5:0) levels	rs9295793	6	29129992	A	C	0.155247	-0.0973961	0.0213833	5.24E-06	7862	textfile	0.00263182	20.74068914
GCST90199662	Isovalerate (i5:0) levels	rs142706506	6	66591545	G	T	0.0209884	0.254733	0.0544181	2.85E-06	7862	textfile	0.002779341	21.90650921
GCST90199662	Isovalerate (i5:0) levels	rs80329585	8	33912188	C	A	0.0104605	-0.348749	0.0765056	5.15E-06	7862	textfile	0.002636089	20.7744243
GCST90199662	Isovalerate (i5:0) levels	rs7047835	9	36999904	C	T	0.939029	-0.147304	0.0325318	5.95E-06	7862	textfile	0.00260105	20.49757101
GCST90199662	Isovalerate (i5:0) levels	rs117350340	9	70423053	C	T	0.0487695	-0.16461	0.0364871	6.44E-06	7862	textfile	0.002582128	20.34807091
GCST90199662	Isovalerate (i5:0) levels	rs150981358	10	30545016	A	G	0.0266753	0.227853	0.0482807	2.37E-06	7862	textfile	0.002824885	22.26649669
GCST90199662	Isovalerate (i5:0) levels	rs188242626	11	24360811	T	C	0.0252273	-0.239692	0.0496341	1.37E-06	7862	textfile	0.002957518	23.3150463
GCST90199662	Isovalerate (i5:0) levels	rs117742113	11	73348103	T	C	0.0245285	-0.234768	0.0504297	3.23E-06	7862	textfile	0.002749011	21.66678819
GCST90199662	Isovalerate (i5:0) levels	rs8014050	14	98902364	G	A	0.411232	-0.0705248	0.0158333	8.42E-06	7862	textfile	0.002517174	19.83491537
GCST90199662	Isovalerate (i5:0) levels	rs35721219	16	1452378	T	C	0.0488957	0.162517	0.0360284	6.46E-06	7862	textfile	0.002581381	20.34216387
GCST90199662	Isovalerate (i5:0) levels	rs117546625	16	81252545	G	A	0.0268893	-0.236693	0.0482055	9.10E-07	7862	textfile	0.003057137	24.10278081
GCST90199662	Isovalerate (i5:0) levels	rs112755187	19	16997625	T	C	0.0442732	-0.177624	0.0377539	2.54E-06	7862	textfile	0.002807538	22.1293754
GCST90199662	Isovalerate (i5:0) levels	rs4815566	20	3100992	T	C	0.112645	0.111171	0.0247376	6.99E-06	7862	textfile	0.002562245	20.19098031
GCST90199663	4-acetylphenol sulfate levels	rs3767942	1	40825859	G	A	0.268484	0.0875381	0.018901	3.63E-06	7135	textfile	0.002997278	21.4438576
GCST90199663	4-acetylphenol sulfate levels	rs114393741	2	38869235	A	G	0.0144521	0.302597	0.068433	9.79E-06	7135	textfile	0.002732849	19.54682947
GCST90199663	4-acetylphenol sulfate levels	rs144625636	2	76289291	T	C	0.0136746	0.317716	0.0716714	9.30E-06	7135	textfile	0.002746616	19.64557042
GCST90199663	4-acetylphenol sulfate levels	rs6756669	2	190845343	G	A	0.713592	0.0812734	0.018386	9.85E-06	7135	textfile	0.002731119	19.53442319
GCST90199663	4-acetylphenol sulfate levels	rs116272095	2	205356835	C	G	0.015461	0.318113	0.0666451	1.81E-06	7135	textfile	0.003183082	22.77742542
GCST90199663	4-acetylphenol sulfate levels	rs76793324	3	89262202	C	T	0.0163265	0.293567	0.0653061	6.95E-06	7135	textfile	0.00282413	20.20157444
GCST90199663	4-acetylphenol sulfate levels	rs1969346	3	183586691	T	C	0.0494096	0.169438	0.0381465	8.92E-06	7135	textfile	0.002757522	19.72379526
GCST90199663	4-acetylphenol sulfate levels	rs78621707	4	38278308	A	G	0.021614	0.278554	0.0565295	8.33E-07	7135	textfile	0.003391557	24.27430233
GCST90199663	4-acetylphenol sulfate levels	rs13102958	4	86957477	G	A	0.417198	0.0755964	0.0167714	6.56E-06	7135	textfile	0.002839453	20.3114927
GCST90199663	4-acetylphenol sulfate levels	rs4355631	6	131505809	G	A	0.491424	-0.0795996	0.017082	3.16E-06	7135	textfile	0.003034105	21.70813842
GCST90199663	4-acetylphenol sulfate levels	rs10101376	8	1296114	G	A	0.388492	0.0755876	0.0168628	7.38E-06	7135	textfile	0.00280819	20.08722669
GCST90199663	4-acetylphenol sulfate levels	rs1521039	8	12987641	G	A	0.890797	-0.133494	0.0265452	4.93E-07	7135	textfile	0.003532001	25.28306585
GCST90199663	4-acetylphenol sulfate levels	rs12354542	10	109553005	C	T	0.0506867	-0.175898	0.0373161	2.43E-06	7135	textfile	0.003104452	22.21301721
GCST90199663	4-acetylphenol sulfate levels	rs11040389	11	6040911	T	C	0.434185	0.0796657	0.0165432	1.47E-06	7135	textfile	0.003239668	23.18365787
GCST90199663	4-acetylphenol sulfate levels	rs79284264	11	19806821	C	T	0.0256537	0.231367	0.0522866	9.64E-06	7135	textfile	0.002736767	19.57493249
GCST90199663	4-acetylphenol sulfate levels	rs12319193	12	70404643	T	G	0.00835909	0.439649	0.0912265	1.44E-06	7135	textfile	0.003244627	23.21926135
GCST90199663	4-acetylphenol sulfate levels	rs12878900	14	84867017	G	A	0.112711	-0.132112	0.0261536	4.39E-07	7135	textfile	0.003563504	25.50937549
GCST90199663	4-acetylphenol sulfate levels	rs116938011	16	28999791	T	C	0.00979701	-0.380537	0.0845499	6.77E-06	7135	textfile	0.002831016	20.25096999
GCST90199663	4-acetylphenol sulfate levels	rs12444105	16	82423578	G	A	0.63628	-0.0782771	0.0172342	5.57E-06	7135	textfile	0.002882965	20.62364596
GCST90199663	4-acetylphenol sulfate levels	rs739244	22	49666510	G	A	0.748831	-0.0872158	0.0188382	3.66E-06	7135	textfile	0.002995124	21.42840161
GCST90199664	Phenyllactate (PLA) levels in elite athletes	rs10802092	1	119392884	T	A	0.593586	0.0695791	0.0148237	2.68E-06	8235	textfile	0.002668213	22.02616515
GCST90199664	Phenyllactate (PLA) levels in elite athletes	rs13396369	2	113254175	T	C	0.187179	0.0893767	0.0186298	1.61E-06	8235	textfile	0.002787125	23.0105372
GCST90199664	Phenyllactate (PLA) levels in elite athletes	rs116721959	2	136773975	T	C	0.0251855	-0.21061	0.0459716	4.62E-06	8235	textfile	0.0025422	20.9832739
GCST90199664	Phenyllactate (PLA) levels in elite athletes	rs34064769	2	217776399	A	C	0.525012	0.0678602	0.0145435	3.07E-06	8235	textfile	0.00263683	21.76641534
GCST90199664	Phenyllactate (PLA) levels in elite athletes	rs78199411	3	137191426	C	T	0.0356752	0.183637	0.0391572	2.74E-06	8235	textfile	0.002663638	21.98829889
GCST90199664	Phenyllactate (PLA) levels in elite athletes	rs2359874	5	77382351	T	C	0.61135	0.0730231	0.0149781	1.09E-06	8235	textfile	0.002878007	23.76301772
GCST90199664	Phenyllactate (PLA) levels in elite athletes	rs79724540	5	180175657	T	C	0.112452	-0.117073	0.0231742	4.38E-07	8235	textfile	0.003089559	25.51517228
GCST90199664	Phenyllactate (PLA) levels in elite athletes	rs4291084	6	23214941	G	A	0.724661	-0.082695	0.016704	7.40E-07	8235	textfile	0.002967313	24.50259334
GCST90199664	Phenyllactate (PLA) levels in elite athletes	rs9470970	6	39126256	A	G	0.0663122	-0.145262	0.0290503	5.72E-07	8235	textfile	0.003027071	24.99754203
GCST90199664	Phenyllactate (PLA) levels in elite athletes	rs9476273	6	60653341	A	T	0.168047	-0.0860871	0.0194551	9.65E-06	8235	textfile	0.002371998	19.57508845
GCST90199664	Phenyllactate (PLA) levels in elite athletes	rs12529420	6	169029431	A	G	0.381239	0.0674951	0.0150882	7.70E-06	8235	textfile	0.002424108	20.00617843
GCST90199664	Phenyllactate (PLA) levels in elite athletes	rs17634070	8	133177859	A	T	0.0544231	0.154338	0.033383	3.78E-06	8235	textfile	0.002588843	21.36926197
GCST90199664	Phenyllactate (PLA) levels in elite athletes	rs73396011	9	3779667	G	A	0.0595044	0.149295	0.0310577	1.53E-06	8235	textfile	0.002798153	23.1018339
GCST90199664	Phenyllactate (PLA) levels in elite athletes	rs7867041	9	120012695	A	G	0.226371	0.0783952	0.0173588	6.30E-06	8235	textfile	0.002470596	20.39079028
GCST90199664	Phenyllactate (PLA) levels in elite athletes	rs73669981	9	128861549	T	C	0.034831	-0.194512	0.039425	8.07E-07	8235	textfile	0.002947162	24.33570357
GCST90199664	Phenyllactate (PLA) levels in elite athletes	rs10834052	11	1433445	C	T	0.802512	0.0807497	0.0182606	9.78E-06	8235	textfile	0.002368962	19.54997743
GCST90199664	Phenyllactate (PLA) levels in elite athletes	rs73351721	12	58437193	A	G	0.061443	-0.14389	0.0302864	2.02E-06	8235	textfile	0.002733465	22.56630374
GCST90199664	Phenyllactate (PLA) levels in elite athletes	rs17783490	12	90256821	T	G	0.0427215	0.165104	0.035623	3.57E-06	8235	textfile	0.002601712	21.47576882
GCST90199664	Phenyllactate (PLA) levels in elite athletes	rs937475	12	102854494	G	A	0.599404	-0.0703956	0.0148295	2.06E-06	8235	textfile	0.0027289	22.5285129
GCST90199664	Phenyllactate (PLA) levels in elite athletes	rs35446494	12	119095413	G	A	0.0382979	0.171055	0.0375046	5.09E-06	8235	textfile	0.002519667	20.79682238
GCST90199664	Phenyllactate (PLA) levels in elite athletes	rs56381820	13	62164419	C	T	0.203436	0.0842604	0.0180851	3.18E-06	8235	textfile	0.002629047	21.70199784
GCST90199664	Phenyllactate (PLA) levels in elite athletes	rs7141384	14	43591995	G	T	0.333722	-0.0706039	0.0152423	3.62E-06	8235	textfile	0.002598739	21.45116502
GCST90199664	Phenyllactate (PLA) levels in elite athletes	rs11076256	16	58718562	T	C	0.0778439	0.447662	0.0265192	6.24E-64	8235	textfile	0.033445848	284.8879866
GCST90199664	Phenyllactate (PLA) levels in elite athletes	rs143277630	16	58781671	T	C	0.0478586	-0.194762	0.0339985	1.01E-08	8235	textfile	0.003969156	32.80827904
GCST90199664	Phenyllactate (PLA) levels in elite athletes	rs74546847	18	34303331	T	C	0.0222438	-0.242796	0.0487618	6.38E-07	8235	textfile	0.003001611	24.7866657
GCST90199664	Phenyllactate (PLA) levels in elite athletes	rs143566944	21	41623472	T	C	0.0130189	0.287805	0.0642476	7.48E-06	8235	textfile	0.002430873	20.06214491
GCST90199665	N-acetylaspartate (naa) levels	rs12039358	1	159607962	G	T	0.227402	-0.0910294	0.0184878	8.49E-07	8148	textfile	0.00296655	24.23741378
GCST90199665	N-acetylaspartate (naa) levels	rs35308250	1	177997870	C	A	0.292432	0.0764696	0.0169105	6.13E-06	8148	textfile	0.002503371	20.4436353
GCST90199665	N-acetylaspartate (naa) levels	rs139706814	2	15960932	G	A	0.0328242	-0.196608	0.0437219	6.90E-06	8148	textfile	0.002475579	20.21611516
GCST90199665	N-acetylaspartate (naa) levels	rs62127223	2	45870207	A	G	0.0820923	-0.136176	0.0283979	1.62E-06	8148	textfile	0.002814192	22.98910589
GCST90199665	N-acetylaspartate (naa) levels	rs9869057	3	66407622	C	T	0.998185	-0.811824	0.183334	9.51E-06	8148	textfile	0.002400727	19.60338773
GCST90199665	N-acetylaspartate (naa) levels	rs150965318	3	181780441	C	T	0.0276535	-0.209464	0.0468532	7.80E-06	8148	textfile	0.002446951	19.98175617
GCST90199665	N-acetylaspartate (naa) levels	rs544693361	4	26543787	T	C	0.0104899	-0.347238	0.0754801	4.22E-06	8148	textfile	0.002590669	21.15840588
GCST90199665	N-acetylaspartate (naa) levels	rs79315153	8	116831071	G	A	0.116476	-0.10644	0.0237273	7.26E-06	8148	textfile	0.002463717	20.11900388
GCST90199665	N-acetylaspartate (naa) levels	rs2248456	10	88032614	A	G	0.494379	0.0745846	0.0154974	1.49E-06	8148	textfile	0.002834633	23.15655927
GCST90199665	N-acetylaspartate (naa) levels	rs35911794	10	119061863	C	T	0.0338346	0.192938	0.042974	7.13E-06	8148	textfile	0.002467743	20.15196365
GCST90199665	N-acetylaspartate (naa) levels	rs10845794	12	13509204	T	G	0.536408	-0.0705395	0.0158112	8.14E-06	8148	textfile	0.002436826	19.89887276
GCST90199665	N-acetylaspartate (naa) levels	rs74895134	12	71385691	A	G	0.0166503	0.266447	0.0599771	8.89E-06	8148	textfile	0.00241629	19.73077431
GCST90199665	N-acetylaspartate (naa) levels	rs117572246	12	83954847	A	G	0.0128793	-0.335037	0.0692125	1.29E-06	8148	textfile	0.002867598	23.42663197
GCST90199665	N-acetylaspartate (naa) levels	rs2025408	13	30670785	A	C	0.0106869	-0.336702	0.0757383	8.76E-06	8148	textfile	0.002419676	19.75848638
GCST90199665	N-acetylaspartate (naa) levels	rs150753233	15	79040461	G	A	0.00908417	0.388784	0.0814519	1.81E-06	8148	textfile	0.002788372	22.77758699
GCST90199665	N-acetylaspartate (naa) levels	rs11073480	15	96379916	G	A	0.157032	0.0960883	0.021254	6.16E-06	8148	textfile	0.002502192	20.43398418
GCST90199665	N-acetylaspartate (naa) levels	rs113199593	16	13424059	G	A	0.0116265	-0.318765	0.0717581	8.90E-06	8148	textfile	0.002416005	19.72844176
GCST90199665	N-acetylaspartate (naa) levels	rs74509445	16	80975048	T	C	0.0667167	-0.139499	0.0313242	8.45E-06	8148	textfile	0.002428149	19.82784877
GCST90199665	N-acetylaspartate (naa) levels	rs11868853	17	72270399	G	A	0.260506	0.0822351	0.0175866	2.93E-06	8148	textfile	0.002676306	21.85969326
GCST90199665	N-acetylaspartate (naa) levels	rs80135198	18	66572172	T	C	0.0169512	0.27184	0.0603487	6.65E-06	8148	textfile	0.002484046	20.28543243
GCST90199665	N-acetylaspartate (naa) levels	rs409751	22	22924624	T	C	0.558491	0.0743278	0.0161645	4.26E-06	8148	textfile	0.002588222	21.13836493
GCST90199666	Palmitoylcarnitine levels (Metabolon platform)	rs113511960	1	27520714	T	C	0.015033	-0.28963	0.0631312	4.48E-06	8256	textfile	0.002542866	21.0423277
GCST90199666	Palmitoylcarnitine levels (Metabolon platform)	rs17569868	1	39827239	C	A	0.211224	0.0839015	0.0186144	6.56E-06	8256	textfile	0.002454733	20.31122638
GCST90199666	Palmitoylcarnitine levels (Metabolon platform)	rs1799822	1	53213557	G	A	0.22902	0.084205	0.0181362	3.44E-06	8256	textfile	0.00260424	21.55152209
GCST90199666	Palmitoylcarnitine levels (Metabolon platform)	rs10157929	1	64949885	G	C	0.139648	0.101191	0.0219394	3.98E-06	8256	textfile	0.002570082	21.2681181
GCST90199666	Palmitoylcarnitine levels (Metabolon platform)	rs72696241	1	154232217	A	G	0.276009	0.0788913	0.0170751	3.83E-06	8256	textfile	0.002578936	21.34157632
GCST90199666	Palmitoylcarnitine levels (Metabolon platform)	rs114684303	1	173290818	A	C	0.0122771	-0.326277	0.0685956	1.97E-06	8256	textfile	0.00273289	22.61909282
GCST90199666	Palmitoylcarnitine levels (Metabolon platform)	rs13386197	2	47571449	G	C	0.0520528	0.150287	0.033948	9.56E-06	8256	textfile	0.002368182	19.59337379
GCST90199666	Palmitoylcarnitine levels (Metabolon platform)	rs2167534	2	106063072	A	G	0.310582	-0.0774604	0.0172303	6.94E-06	8256	textfile	0.002441981	20.20545212
GCST90199666	Palmitoylcarnitine levels (Metabolon platform)	rs72906893	2	185389163	T	C	0.176603	0.0927839	0.0204954	5.98E-06	8256	textfile	0.002476202	20.48930511
GCST90199666	Palmitoylcarnitine levels (Metabolon platform)	rs62264777	3	117934668	C	G	0.138361	-0.106325	0.0219678	1.30E-06	8256	textfile	0.00282942	23.42029877
GCST90199666	Palmitoylcarnitine levels (Metabolon platform)	rs79450911	3	149250498	T	C	0.0222007	-0.240404	0.0517006	3.32E-06	8256	textfile	0.002612081	21.61658041
GCST90199666	Palmitoylcarnitine levels (Metabolon platform)	rs2612989	4	180741150	A	G	0.822267	0.0945784	0.0198049	1.79E-06	8256	textfile	0.002754679	22.79992392
GCST90199666	Palmitoylcarnitine levels (Metabolon platform)	rs2963905	5	9860625	A	C	0.716492	-0.0810907	0.0169006	1.60E-06	8256	textfile	0.00278073	23.01614754
GCST90199666	Palmitoylcarnitine levels (Metabolon platform)	rs72777087	5	92421692	G	A	0.170976	0.0928261	0.0202234	4.43E-06	8256	textfile	0.002545396	21.06331125
GCST90199666	Palmitoylcarnitine levels (Metabolon platform)	rs2631367	5	132369766	G	C	0.522391	0.123473	0.0151912	4.37E-16	8256	textfile	0.007938324	66.04723146
GCST90199666	Palmitoylcarnitine levels (Metabolon platform)	rs143370068	5	151384678	T	C	0.0121017	-0.313926	0.0696259	6.52E-06	8256	textfile	0.002456265	20.32393087
GCST90199666	Palmitoylcarnitine levels (Metabolon platform)	rs12205483	6	21309401	T	C	0.0220643	-0.234035	0.0522496	7.49E-06	8256	textfile	0.002424219	20.05813096
GCST90199666	Palmitoylcarnitine levels (Metabolon platform)	rs12210538	6	110438805	G	A	0.238471	-0.169243	0.0176414	8.51E-22	8256	textfile	0.011024808	92.013196
GCST90199666	Palmitoylcarnitine levels (Metabolon platform)	rs7069718	10	57423364	T	A	0.774869	0.0805832	0.0181037	8.54E-06	8256	textfile	0.002394108	19.80838693
GCST90199666	Palmitoylcarnitine levels (Metabolon platform)	rs1171623	10	59703726	T	G	0.224491	0.105784	0.018426	9.41E-09	8256	textfile	0.003976288	32.95130481
GCST90199666	Palmitoylcarnitine levels (Metabolon platform)	rs144564761	10	88265384	C	G	0.0199488	-0.256635	0.0546859	2.69E-06	8256	textfile	0.002660446	22.01789636
GCST90199666	Palmitoylcarnitine levels (Metabolon platform)	rs174544	11	61800281	A	C	0.301651	-0.0864977	0.0165349	1.68E-07	8256	textfile	0.003303689	27.35903368
GCST90199666	Palmitoylcarnitine levels (Metabolon platform)	rs111269071	11	98016962	C	T	0.0679766	0.139429	0.0302597	4.07E-06	8256	textfile	0.002565027	21.22617641
GCST90199666	Palmitoylcarnitine levels (Metabolon platform)	rs887477	12	6336816	C	A	0.515027	0.0717292	0.0155223	3.82E-06	8256	textfile	0.002579813	21.34885605
GCST90199666	Palmitoylcarnitine levels (Metabolon platform)	rs7143692	14	77232936	G	A	0.207493	0.0865656	0.0187875	4.07E-06	8256	textfile	0.002564884	21.22498931
GCST90199666	Palmitoylcarnitine levels (Metabolon platform)	rs12907371	15	100266916	C	G	0.119042	0.107415	0.0238374	6.60E-06	8256	textfile	0.002453441	20.30050668
GCST90199666	Palmitoylcarnitine levels (Metabolon platform)	rs138066517	17	36800135	T	C	0.0341557	-0.18999	0.042387	7.39E-06	8256	textfile	0.002427565	20.08588196
GCST90199666	Palmitoylcarnitine levels (Metabolon platform)	rs75555206	17	68326876	A	G	0.0239287	-0.22333	0.0498164	7.36E-06	8256	textfile	0.00242842	20.09297447
GCST90199666	Palmitoylcarnitine levels (Metabolon platform)	rs74714644	18	40568868	A	G	0.0133511	0.302034	0.0660287	4.78E-06	8256	textfile	0.002528001	20.9190017
GCST90199666	Palmitoylcarnitine levels (Metabolon platform)	rs78422675	18	72567505	T	C	0.00466836	0.557491	0.111628	5.91E-07	8256	textfile	0.003011963	24.93585214
GCST90199666	Palmitoylcarnitine levels (Metabolon platform)	rs6029454	20	40940425	G	C	0.0473096	-0.157828	0.0354391	8.45E-06	8256	textfile	0.002396575	19.82884958
GCST90199667	Erythritol levels in elite athletes	rs72692616	1	45941615	A	G	0.0535583	-0.333531	0.0319348	1.56E-25	8167	textfile	0.013180119	109.0530065
GCST90199667	Erythritol levels in elite athletes	rs150074699	1	64594052	A	G	0.000613196	1.31346	0.291544	6.63E-06	8167	textfile	0.002479048	20.29173211
GCST90199667	Erythritol levels in elite athletes	rs376874259	1	176310423	G	T	0.0422138	-0.178181	0.0359668	7.27E-07	8167	textfile	0.002996081	24.53651155
GCST90199667	Erythritol levels in elite athletes	rs75505443	2	45864492	T	A	0.00756272	0.369506	0.0830332	8.58E-06	8167	textfile	0.00241894	19.79853576
GCST90199667	Erythritol levels in elite athletes	rs55769487	2	127080539	T	C	0.152674	0.0923657	0.0199838	3.80E-06	8167	textfile	0.002608965	21.35791905
GCST90199667	Erythritol levels in elite athletes	rs116078994	3	41058781	A	C	0.0183301	0.252839	0.0537262	2.53E-06	8167	textfile	0.002704439	22.14162609
GCST90199667	Erythritol levels in elite athletes	rs9858049	3	53243795	T	C	0.123202	-0.135463	0.0219498	6.76E-10	8167	textfile	0.004641913	38.07797789
GCST90199667	Erythritol levels in elite athletes	rs12633047	3	53359817	T	C	0.0692572	0.130274	0.0282786	4.09E-06	8167	textfile	0.002591851	21.21745648
GCST90199667	Erythritol levels in elite athletes	rs4426692	3	84693906	G	A	0.331673	-0.068372	0.0152462	7.31E-06	8167	textfile	0.00245642	20.10606009
GCST90199667	Erythritol levels in elite athletes	rs9813594	3	109996814	C	T	0.659893	-0.0730144	0.0154387	2.25E-06	8167	textfile	0.002731148	22.36089686
GCST90199667	Erythritol levels in elite athletes	rs142601344	3	165864102	T	C	0.0113622	0.34102	0.0685053	6.42E-07	8167	textfile	0.003025053	24.77450515
GCST90199667	Erythritol levels in elite athletes	rs27598	5	50862465	A	G	0.616334	-0.0675333	0.0149044	5.87E-06	8167	textfile	0.002507575	20.52582313
GCST90199667	Erythritol levels in elite athletes	rs144368133	5	57931118	G	A	0.0107812	-0.33485	0.0704029	1.97E-06	8167	textfile	0.002762204	22.61586185
GCST90199667	Erythritol levels in elite athletes	rs553220097	7	62517059	C	G	0.000260383	2.05383	0.460821	8.32E-06	8167	textfile	0.002426313	19.85903293
GCST90199667	Erythritol levels in elite athletes	rs79695006	7	108293669	G	A	0.0571607	0.146655	0.0312792	2.75E-06	8167	textfile	0.002684433	21.97738965
GCST90199667	Erythritol levels in elite athletes	rs181823223	11	32514486	T	C	0.117225	-0.108427	0.02309	2.66E-06	8167	textfile	0.002692734	22.04553542
GCST90199667	Erythritol levels in elite athletes	rs71480323	11	116900884	A	G	0.123767	-0.101121	0.0217504	3.33E-06	8167	textfile	0.002639598	21.60935721
GCST90199667	Erythritol levels in elite athletes	rs9596367	13	50789856	C	G	0.443135	0.0684595	0.0146956	3.19E-06	8167	textfile	0.002650195	21.69633783
GCST90199667	Erythritol levels in elite athletes	rs12893100	14	90695719	T	C	0.291436	0.0721428	0.016087	7.31E-06	8167	textfile	0.002456434	20.10617684
GCST90199667	Erythritol levels in elite athletes	rs1865475	15	55114297	A	G	0.0960525	-0.115293	0.0244655	2.45E-06	8167	textfile	0.002711789	22.2019603
GCST90199667	Erythritol levels in elite athletes	rs35208507	16	20377607	G	A	0.310554	-0.0782231	0.0157699	7.04E-07	8167	textfile	0.003003608	24.59834005
GCST90199667	Erythritol levels in elite athletes	rs148188291	18	21282765	G	A	0.011176	-0.312133	0.068299	4.88E-06	8167	textfile	0.002550815	20.88066455
GCST90199667	Erythritol levels in elite athletes	rs117113173	19	32380400	G	C	0.0231459	0.245682	0.0480425	3.16E-07	8167	textfile	0.003191865	26.14502814
GCST90199667	Erythritol levels in elite athletes	rs111274172	20	38117116	T	A	0.0193261	0.264806	0.0526607	4.94E-07	8167	textfile	0.003086578	25.27993892
GCST90199667	Erythritol levels in elite athletes	rs150921780	22	43342695	T	C	0.0444772	0.157491	0.0349348	6.54E-06	8167	textfile	0.002482293	20.31835725
GCST90199668	Hexanoylcarnitine levels (Biocrates platform)	rs75690409	1	9468265	G	A	0.0166198	0.265713	0.0585954	5.77E-06	8242	textfile	0.002488764	20.55858219
GCST90199668	Hexanoylcarnitine levels (Biocrates platform)	rs149556176	1	74971148	C	T	0.0140408	0.49122	0.0634609	9.90E-15	8242	textfile	0.007217077	59.90102158
GCST90199668	Hexanoylcarnitine levels (Biocrates platform)	rs2185152	1	75758325	T	C	0.30837	-0.4316	0.0153412	3.83E-174	8242	textfile	0.087617074	791.2957077
GCST90199668	Hexanoylcarnitine levels (Biocrates platform)	rs36012907	1	204619938	T	C	0.0917344	0.128382	0.0263672	1.12E-06	8242	textfile	0.002868139	23.70144634
GCST90199668	Hexanoylcarnitine levels (Biocrates platform)	rs16865990	2	224459365	G	A	0.0100306	-0.356033	0.075046	2.09E-06	8242	textfile	0.002723381	22.50194252
GCST90199668	Hexanoylcarnitine levels (Biocrates platform)	rs1391967	3	1322878	G	A	0.187232	-0.0857333	0.0192503	8.44E-06	8242	textfile	0.002400754	19.82981574
GCST90199668	Hexanoylcarnitine levels (Biocrates platform)	rs62290256	3	185538454	G	A	0.0584841	0.16173	0.0316506	3.22E-07	8242	textfile	0.003157992	26.10428966
GCST90199668	Hexanoylcarnitine levels (Biocrates platform)	rs17843902	4	158719996	C	T	0.296766	-0.0833266	0.0163535	3.48E-07	8242	textfile	0.003140128	25.95616307
GCST90199668	Hexanoylcarnitine levels (Biocrates platform)	rs2631367	5	132369766	G	C	0.522736	0.104741	0.0149388	2.36E-12	8242	textfile	0.005929073	49.1469541
GCST90199668	Hexanoylcarnitine levels (Biocrates platform)	rs77010315	5	151343594	A	C	0.012084	-0.452358	0.0682548	3.41E-11	8242	textfile	0.005300993	43.91296435
GCST90199668	Hexanoylcarnitine levels (Biocrates platform)	rs80254170	6	160093251	G	A	0.0750547	-0.124082	0.0280817	9.93E-06	8242	textfile	0.002363255	19.51935131
GCST90199668	Hexanoylcarnitine levels (Biocrates platform)	rs662138	6	160143444	G	C	0.175323	-0.133922	0.0196516	9.44E-12	8242	textfile	0.005603187	46.43042117
GCST90199668	Hexanoylcarnitine levels (Biocrates platform)	rs28540007	8	4552597	C	T	0.0204714	-0.239621	0.0526059	5.24E-06	8242	textfile	0.002511056	20.74318515
GCST90199668	Hexanoylcarnitine levels (Biocrates platform)	rs144724596	8	104841775	T	C	0.00693515	0.433125	0.0902822	1.61E-06	8242	textfile	0.002784701	23.01001165
GCST90199668	Hexanoylcarnitine levels (Biocrates platform)	rs1171617	10	59707424	T	G	0.768951	0.152178	0.0180475	3.40E-17	8242	textfile	0.008552767	71.08275386
GCST90199668	Hexanoylcarnitine levels (Biocrates platform)	rs141882839	11	7573189	A	G	0.0257707	0.245572	0.0474263	2.24E-07	8242	textfile	0.003242471	26.80487632
GCST90199668	Hexanoylcarnitine levels (Biocrates platform)	rs73001574	11	76064320	T	G	0.0158023	-0.28157	0.0599701	2.66E-06	8242	textfile	0.002667538	22.03930104
GCST90199668	Hexanoylcarnitine levels (Biocrates platform)	rs898847	11	110193739	C	T	0.745109	0.0835404	0.0173534	1.48E-06	8242	textfile	0.00280396	23.16960059
GCST90199668	Hexanoylcarnitine levels (Biocrates platform)	rs117548628	12	70520580	A	G	0.016033	-0.272418	0.059426	4.56E-06	8242	textfile	0.002543198	21.00937847
GCST90199668	Hexanoylcarnitine levels (Biocrates platform)	rs117138561	12	78559627	T	C	0.00930119	0.345285	0.0773593	8.07E-06	8242	textfile	0.002411289	19.91704767
GCST90199668	Hexanoylcarnitine levels (Biocrates platform)	rs75586607	13	113921180	C	G	0.0401487	-0.175199	0.0387011	5.98E-06	8242	textfile	0.002480307	20.48855025
GCST90199668	Hexanoylcarnitine levels (Biocrates platform)	rs7496462	15	68441781	G	C	0.498842	0.0678033	0.0149904	6.09E-06	8242	textfile	0.002476087	20.45360297
GCST90199668	Hexanoylcarnitine levels (Biocrates platform)	rs111262693	18	639341	T	G	0.0770636	0.12919	0.0283986	5.39E-06	8242	textfile	0.002504622	20.68990691
GCST90199668	Hexanoylcarnitine levels (Biocrates platform)	rs117907282	18	21078686	A	G	0.00977772	-0.347706	0.0762	5.04E-06	8242	textfile	0.002519916	20.81656317
GCST90199668	Hexanoylcarnitine levels (Biocrates platform)	rs113915691	19	56248382	A	G	0.0625	-0.138771	0.0308238	6.73E-06	8242	textfile	0.002453159	20.26374357
GCST90199669	Acetylcarnitine levels (Biocrates platform)	rs188283366	1	28663212	C	G	0.0182415	0.246081	0.0556954	9.95E-06	8262	textfile	0.002357259	19.5169688
GCST90199669	Acetylcarnitine levels (Biocrates platform)	rs61765007	1	71569179	A	G	0.0168485	-0.261156	0.0577114	6.03E-06	8262	textfile	0.002472387	20.47253646
GCST90199669	Acetylcarnitine levels (Biocrates platform)	rs1839212	2	14271175	A	G	0.0267879	0.217408	0.0465305	2.98E-06	8262	textfile	0.002635387	21.8258145
GCST90199669	Acetylcarnitine levels (Biocrates platform)	rs16865990	2	224459365	G	A	0.0100037	-0.373578	0.0752289	6.84E-07	8262	textfile	0.002975868	24.65403561
GCST90199669	Acetylcarnitine levels (Biocrates platform)	rs139264311	3	19751997	G	A	0.0214303	-0.230906	0.0521359	9.47E-06	8262	textfile	0.002368545	19.61062986
GCST90199669	Acetylcarnitine levels (Biocrates platform)	rs138268157	3	57058647	G	A	0.124725	0.107567	0.0225861	1.91E-06	8262	textfile	0.002737788	22.67621032
GCST90199669	Acetylcarnitine levels (Biocrates platform)	rs112845131	3	144385482	T	A	0.0127551	0.324374	0.0667607	1.18E-06	8262	textfile	0.00284922	23.60180218
GCST90199669	Acetylcarnitine levels (Biocrates platform)	rs115362213	3	170171917	C	G	0.0124863	-0.313614	0.0668907	2.75E-06	8262	textfile	0.002653507	21.97628398
GCST90199669	Acetylcarnitine levels (Biocrates platform)	rs79958740	3	174319298	T	A	0.0327749	0.204757	0.042295	1.29E-06	8262	textfile	0.002828681	23.43118828
GCST90199669	Acetylcarnitine levels (Biocrates platform)	rs55640226	5	96602182	C	T	0.0695067	-0.129357	0.02927	9.90E-06	8262	textfile	0.002358434	19.52671924
GCST90199669	Acetylcarnitine levels (Biocrates platform)	rs2631367	5	132369766	G	C	0.522496	0.111841	0.0149618	7.71E-14	8262	textfile	0.00671772	55.86364249
GCST90199669	Acetylcarnitine levels (Biocrates platform)	rs74823953	5	151300049	T	C	0.0122617	-0.407734	0.0679719	1.99E-09	8262	textfile	0.004336332	35.97409628
GCST90199669	Acetylcarnitine levels (Biocrates platform)	rs662138	6	160143444	G	C	0.174893	-0.0872708	0.0197411	9.84E-06	8262	textfile	0.002359848	19.53844848
GCST90199669	Acetylcarnitine levels (Biocrates platform)	rs117508585	7	1486664	A	G	0.0165029	-0.264148	0.0589634	7.47E-06	8262	textfile	0.002423208	20.0643213
GCST90199669	Acetylcarnitine levels (Biocrates platform)	rs114798927	8	9363866	C	T	0.109753	-0.112961	0.0241021	2.78E-06	8262	textfile	0.002651606	21.96049603
GCST90199669	Acetylcarnitine levels (Biocrates platform)	rs10984356	9	118991295	G	A	0.0562768	-0.144742	0.0326654	9.38E-06	8262	textfile	0.002370812	19.6294456
GCST90199669	Acetylcarnitine levels (Biocrates platform)	rs1171617	10	59707424	T	G	0.769509	0.215613	0.0180295	5.83E-33	8262	textfile	0.017015472	142.9806857
GCST90199669	Acetylcarnitine levels (Biocrates platform)	rs898847	11	110193739	C	T	0.744526	0.0867139	0.0173494	5.79E-07	8262	textfile	0.003014478	24.97487798
GCST90199669	Acetylcarnitine levels (Biocrates platform)	rs71454277	12	70452222	A	C	0.0165103	0.264081	0.0592975	8.45E-06	8262	textfile	0.002394832	19.82879856
GCST90199669	Acetylcarnitine levels (Biocrates platform)	rs55796423	14	34313094	A	G	0.153893	-0.0969525	0.0211135	4.39E-06	8262	textfile	0.002545689	21.08105862
GCST90199669	Acetylcarnitine levels (Biocrates platform)	rs146712130	15	61468442	A	T	0.00766517	-0.378122	0.0854937	9.74E-06	8262	textfile	0.002362019	19.55647259
GCST90199669	Acetylcarnitine levels (Biocrates platform)	rs147882444	19	2924973	A	G	0.0159815	-0.269681	0.060037	7.06E-06	8262	textfile	0.00243623	20.17240092
GCST90199669	Acetylcarnitine levels (Biocrates platform)	rs273694	19	51129448	C	T	0.561411	0.070912	0.0154344	4.34E-06	8262	textfile	0.002548394	21.10351624
GCST90199670	Iminodiacetate (IDA) levels	rs114028922	1	86556257	C	G	0.0527863	0.163864	0.034701	2.33E-06	8213	textfile	0.00270772	22.2934536
GCST90199670	Iminodiacetate (IDA) levels	rs7626271	3	6732966	G	T	0.0385131	0.19145	0.0401333	1.84E-06	8213	textfile	0.002763106	22.75072431
GCST90199670	Iminodiacetate (IDA) levels	rs114863573	3	176551303	C	G	0.0344806	0.194631	0.0426242	4.97E-06	8213	textfile	0.002532262	20.84518604
GCST90199670	Iminodiacetate (IDA) levels	rs79787801	8	13384089	A	G	0.0767671	-0.132657	0.0290533	4.97E-06	8213	textfile	0.002532017	20.84316351
GCST90199670	Iminodiacetate (IDA) levels	rs72704298	9	8146661	G	A	0.0793087	0.13257	0.0283537	2.93E-06	8213	textfile	0.002654696	21.85572724
GCST90199670	Iminodiacetate (IDA) levels	rs2094632	9	90417237	G	A	0.687099	0.0781469	0.0165713	2.41E-06	8213	textfile	0.002700438	22.23333334
GCST90199670	Iminodiacetate (IDA) levels	rs183008696	9	110154414	T	C	0.00942819	-0.371462	0.0801958	3.62E-06	8213	textfile	0.002605498	21.44962809
GCST90199670	Iminodiacetate (IDA) levels	rs113401873	9	116781555	A	G	0.0189542	0.249914	0.0558793	7.74E-06	8213	textfile	0.002429523	19.99739783
GCST90199670	Iminodiacetate (IDA) levels	rs117448509	11	105342649	T	G	0.0184259	0.255763	0.0576024	8.99E-06	8213	textfile	0.0023947	19.71008544
GCST90199670	Iminodiacetate (IDA) levels	rs185717944	12	63630484	C	T	0.0134277	0.292572	0.0661473	9.73E-06	8213	textfile	0.002376327	19.5584983
GCST90199670	Iminodiacetate (IDA) levels	rs11617909	13	32800725	T	G	0.0654711	-0.145908	0.0312604	3.05E-06	8213	textfile	0.002645555	21.78027589
GCST90199670	Iminodiacetate (IDA) levels	rs2967159	16	57777675	C	T	0.782601	-0.0892336	0.0188596	2.23E-06	8213	textfile	0.002718366	22.38134095
GCST90199670	Iminodiacetate (IDA) levels	rs6506794	18	78213176	G	A	0.709199	0.0767115	0.017227	8.47E-06	8213	textfile	0.002408533	19.82420918
GCST90199670	Iminodiacetate (IDA) levels	rs2386992	19	47966428	G	A	0.639974	0.0750443	0.0165301	5.63E-06	8213	textfile	0.002503192	20.60528802
GCST90199670	Iminodiacetate (IDA) levels	rs1080669	19	51063011	T	C	0.13774	-0.105885	0.0228046	3.43E-06	8213	textfile	0.002618084	21.55351933
GCST90199670	Iminodiacetate (IDA) levels	rs55746532	20	49843197	C	G	0.0667562	0.137732	0.0307764	7.63E-06	8213	textfile	0.002432621	20.022961
GCST90199670	Iminodiacetate (IDA) levels	rs1297208	21	14935708	C	T	0.425451	-0.072164	0.0161009	7.40E-06	8213	textfile	0.002439934	20.08330203
GCST90199671	Cysteine s-sulfate levels	rs118066821	2	200242258	T	C	0.00438703	0.512744	0.114808	7.97E-06	8229	textfile	0.002418012	19.94120078
GCST90199671	Cysteine s-sulfate levels	rs17028699	3	3211589	T	C	0.117487	0.121118	0.0238351	3.75E-07	8229	textfile	0.003128065	25.81534063
GCST90199671	Cysteine s-sulfate levels	rs141988268	3	158194544	T	C	0.0427283	0.175911	0.0377752	3.21E-06	8229	textfile	0.002628345	21.68037976
GCST90199671	Cysteine s-sulfate levels	rs949204	4	159438824	A	C	0.94961	-0.176649	0.0351179	4.90E-07	8229	textfile	0.003065384	25.29645859
GCST90199671	Cysteine s-sulfate levels	rs140798906	5	92863313	C	T	0.0100012	0.347447	0.0757916	4.56E-06	8229	textfile	0.002547301	21.01016275
GCST90199671	Cysteine s-sulfate levels	rs140247774	6	18015216	T	C	0.0686635	0.132671	0.0299172	9.22E-06	8229	textfile	0.002384111	19.66095235
GCST90199671	Cysteine s-sulfate levels	rs9349017	6	36843824	A	G	0.472072	-0.0681227	0.0153172	8.69E-06	8229	textfile	0.002397923	19.77513122
GCST90199671	Cysteine s-sulfate levels	rs9294112	6	78464403	T	C	0.584908	-0.0795037	0.0157707	4.63E-07	8229	textfile	0.003078836	25.40780663
GCST90199671	Cysteine s-sulfate levels	rs17417592	7	18146568	G	C	0.0330634	0.193215	0.0425574	5.62E-06	8229	textfile	0.002498607	20.60752991
GCST90199671	Cysteine s-sulfate levels	rs73391840	7	54342514	G	A	0.0914345	0.115721	0.026184	9.89E-06	8229	textfile	0.002367967	19.52750718
GCST90199671	Cysteine s-sulfate levels	rs67512771	10	11380921	T	C	0.0091838	0.37189	0.0780862	1.91E-06	8229	textfile	0.002748767	22.67643912
GCST90199671	Cysteine s-sulfate levels	rs117215329	10	49522298	T	C	0.0194204	0.256704	0.0545011	2.48E-06	8229	textfile	0.002688676	22.17936823
GCST90199671	Cysteine s-sulfate levels	rs11244781	10	126043660	T	C	0.212774	-0.0897994	0.0184176	1.08E-06	8229	textfile	0.002880586	23.76704736
GCST90199671	Cysteine s-sulfate levels	rs76358805	12	39096642	C	A	0.0116945	-0.325404	0.0704489	3.86E-06	8229	textfile	0.002585983	21.33004524
GCST90199671	Cysteine s-sulfate levels	rs8024193	15	79234797	C	T	0.0810205	-0.125484	0.0278703	6.72E-06	8229	textfile	0.002457411	20.2669248
GCST90199671	Cysteine s-sulfate levels	rs11641923	16	4292671	A	G	0.0178239	-0.265368	0.0576737	4.20E-06	8229	textfile	0.002566129	21.16585953
GCST90199671	Cysteine s-sulfate levels	rs62047236	16	64040080	T	A	0.0650202	-0.136092	0.0307172	9.40E-06	8229	textfile	0.002379689	19.62439953
GCST90199671	Cysteine s-sulfate levels	rs117088632	17	22734962	A	G	0.018654	0.266147	0.0563105	2.29E-06	8229	textfile	0.002707322	22.33360435
GCST90199672	Oxalate (ethanedioate) levels	rs72680272	1	73727760	A	G	0.00830054	-0.375643	0.0834787	6.80E-06	8181	textfile	0.00246899	20.24384771
GCST90199672	Oxalate (ethanedioate) levels	rs647667	1	181416933	C	T	0.0593252	0.154413	0.032158	1.57E-06	8181	textfile	0.002810354	23.05066586
GCST90199672	Oxalate (ethanedioate) levels	rs2809969	1	199832888	C	T	0.527785	-0.0696477	0.0152303	4.81E-06	8181	textfile	0.002549656	20.90693928
GCST90199672	Oxalate (ethanedioate) levels	rs4953634	2	48825697	C	T	0.0551434	-0.14883	0.0330522	6.70E-06	8181	textfile	0.002472286	20.27094685
GCST90199672	Oxalate (ethanedioate) levels	rs149160598	2	101781434	A	G	0.0163097	-0.305518	0.06029	4.03E-07	8181	textfile	0.003129072	25.6730137
GCST90199672	Oxalate (ethanedioate) levels	rs1449141	2	231519173	C	A	0.282847	-0.0813985	0.0168357	1.33E-06	8181	textfile	0.002849213	23.37029866
GCST90199672	Oxalate (ethanedioate) levels	rs1428090	5	116034218	C	A	0.418005	0.0721094	0.015174	2.01E-06	8181	textfile	0.002752834	22.57758157
GCST90199672	Oxalate (ethanedioate) levels	rs62381198	5	138843482	T	C	0.0258779	-0.317886	0.047336	1.87E-11	8181	textfile	0.005482338	45.08722497
GCST90199672	Oxalate (ethanedioate) levels	rs77555311	5	162775308	G	A	0.0319735	-0.201776	0.0431392	2.91E-06	8181	textfile	0.002667034	21.87200811
GCST90199672	Oxalate (ethanedioate) levels	rs145121944	6	83426346	G	A	0.016564	-0.283903	0.059632	1.93E-06	8181	textfile	0.002762951	22.66078906
GCST90199672	Oxalate (ethanedioate) levels	rs71537594	7	81912854	A	T	0.0668165	0.141263	0.0305075	3.65E-06	8181	textfile	0.002613969	21.43568794
GCST90199672	Oxalate (ethanedioate) levels	rs11766962	7	126853325	C	T	0.225534	-0.0829003	0.0183671	6.38E-06	8181	textfile	0.00248396	20.36689568
GCST90199672	Oxalate (ethanedioate) levels	rs1995538	8	4330081	T	G	0.993275	0.445516	0.0952138	2.88E-06	8181	textfile	0.002669068	21.88873333
GCST90199672	Oxalate (ethanedioate) levels	rs145856286	8	30666453	A	G	0.00822591	-0.386166	0.084412	4.77E-06	8181	textfile	0.002551665	20.92345996
GCST90199672	Oxalate (ethanedioate) levels	rs112268836	9	98839030	C	T	0.0100841	0.356864	0.0757379	2.46E-06	8181	textfile	0.002706422	22.19590081
GCST90199672	Oxalate (ethanedioate) levels	rs77008478	10	61457539	G	A	0.0114541	-0.327811	0.0709191	3.79E-06	8181	textfile	0.002604843	21.36064831
GCST90199672	Oxalate (ethanedioate) levels	rs117338371	11	90979532	A	G	0.0360945	-0.179984	0.0406824	9.68E-06	8181	textfile	0.002386769	19.56809208
GCST90199672	Oxalate (ethanedioate) levels	rs4931397	12	27762376	C	G	0.658574	-0.0728101	0.015977	5.18E-06	8181	textfile	0.002532126	20.76283249
GCST90199672	Oxalate (ethanedioate) levels	rs117461873	12	106362215	A	G	0.0177566	-0.269529	0.0573321	2.59E-06	8181	textfile	0.002694246	22.09576875
GCST90199672	Oxalate (ethanedioate) levels	rs113601767	13	57109096	G	A	0.0407475	-0.172283	0.0380449	5.94E-06	8181	textfile	0.002500336	20.50150639
GCST90199672	Oxalate (ethanedioate) levels	rs373578	13	110571088	G	A	0.71786	0.0789206	0.0174154	5.85E-06	8181	textfile	0.00250391	20.53088472
GCST90199672	Oxalate (ethanedioate) levels	rs7147156	14	22303835	G	T	0.0106939	-0.329118	0.0738218	8.26E-06	8181	textfile	0.002423671	19.8713707
GCST90199672	Oxalate (ethanedioate) levels	rs756874	15	91174007	G	A	0.36637	0.0765485	0.0157536	1.18E-06	8181	textfile	0.002877768	23.60519309
GCST90199672	Oxalate (ethanedioate) levels	rs7201295	16	78769592	A	G	0.5299	-0.0681407	0.0152759	8.17E-06	8181	textfile	0.002426265	19.89268399
GCST90199672	Oxalate (ethanedioate) levels	rs274865	19	48170827	C	G	0.00422587	-0.524705	0.117158	7.51E-06	8181	textfile	0.002445776	20.05304472
GCST90199672	Oxalate (ethanedioate) levels	rs7478	19	55487144	A	T	0.422473	0.0709586	0.0154749	4.53E-06	8181	textfile	0.0025635	21.02074916
GCST90199672	Oxalate (ethanedioate) levels	rs5760895	22	25182992	C	G	0.73044	-0.0832651	0.0173935	1.69E-06	8181	textfile	0.002793385	22.91109618
GCST90199673	DHEAS levels	rs75561083	1	18620603	T	C	0.0154268	0.242916	0.054521	8.37E-06	8228	textfile	0.002406821	19.84627655
GCST90199673	DHEAS levels	rs141370991	1	95564733	T	C	0.0202811	-0.239218	0.047825	5.68E-07	8228	textfile	0.003031551	25.01336814
GCST90199673	DHEAS levels	rs10494157	1	113348416	A	G	0.130411	-0.0929436	0.0200791	3.68E-06	8228	textfile	0.002597328	21.42125529
GCST90199673	DHEAS levels	rs6428823	1	119408720	T	C	0.55575	-0.0632887	0.0136504	3.55E-06	8228	textfile	0.002605759	21.49096994
GCST90199673	DHEAS levels	rs12049195	1	156063096	A	G	0.530054	-0.0676001	0.013428	4.80E-07	8228	textfile	0.003070733	25.33765589
GCST90199673	DHEAS levels	rs76895520	1	211502804	A	G	0.0212325	-0.209452	0.0467287	7.38E-06	8228	textfile	0.002435837	20.08611974
GCST90199673	DHEAS levels	rs76768009	1	218069033	A	G	0.0366166	-0.157937	0.0356743	9.55E-06	8228	textfile	0.002376453	19.59527084
GCST90199673	DHEAS levels	rs1807334	2	30631364	A	G	0.39813	0.0626868	0.0137327	5.00E-06	8228	textfile	0.002526083	20.83218187
GCST90199673	DHEAS levels	rs79317397	2	139657929	A	C	0.0168108	0.244906	0.0523019	2.83E-06	8228	textfile	0.002657748	21.92089796
GCST90199673	DHEAS levels	rs534538291	2	178483341	T	A	0.0116931	-0.272644	0.0615537	9.45E-06	8228	textfile	0.002378784	19.61453354
GCST90199673	DHEAS levels	rs2055157	3	23208068	A	C	0.194049	0.0781081	0.0170109	4.40E-06	8228	textfile	0.002555829	21.07812551
GCST90199673	DHEAS levels	rs7687817	4	109052965	T	C	0.0931987	-0.106706	0.0229306	3.26E-06	8228	textfile	0.00262489	21.64917073
GCST90199673	DHEAS levels	rs28552668	4	140286964	T	C	0.0716572	-0.118903	0.0260291	4.92E-06	8228	textfile	0.002529723	20.8622787
GCST90199673	DHEAS levels	rs71606471	5	3053182	A	C	0.102975	-0.106227	0.0221505	1.62E-06	8228	textfile	0.00278738	22.99308196
GCST90199673	DHEAS levels	rs150374297	5	9285583	C	T	0.0142327	-0.262352	0.0570627	4.27E-06	8228	textfile	0.002562451	21.13287317
GCST90199673	DHEAS levels	rs784420	5	78691701	G	A	0.295093	0.0838184	0.0147829	1.43E-08	8228	textfile	0.003891989	32.14059236
GCST90199673	DHEAS levels	rs6879686	5	99330721	T	G	0.226271	-0.0722897	0.0159968	6.21E-06	8228	textfile	0.002475801	20.41648796
GCST90199673	DHEAS levels	rs115255559	5	104256740	G	A	0.0207872	-0.219727	0.0473768	3.52E-06	8228	textfile	0.002607398	21.50452368
GCST90199673	DHEAS levels	rs12658172	5	124869692	C	G	0.157186	-0.0827423	0.0185432	8.11E-06	8228	textfile	0.002414026	19.90582744
GCST90199673	DHEAS levels	rs142295380	6	8572205	G	C	0.00832313	-0.334977	0.07333	4.92E-06	8228	textfile	0.002529719	20.86224444
GCST90199673	DHEAS levels	rs10806995	6	24845553	G	A	0.298428	-0.066028	0.0147689	7.79E-06	8228	textfile	0.002423327	19.98271101
GCST90199673	DHEAS levels	rs150328525	6	155492437	G	T	0.0102314	-0.304863	0.0670882	5.51E-06	8228	textfile	0.002503423	20.64484281
GCST90199673	DHEAS levels	rs10228292	7	64520810	T	C	0.694808	-0.0656196	0.0146309	7.29E-06	8228	textfile	0.002438767	20.11034382
GCST90199673	DHEAS levels	rs148982377	7	99477415	C	T	0.034138	-0.423259	0.036657	7.69E-31	8228	textfile	0.015944969	133.2885938
GCST90199673	DHEAS levels	rs75280042	8	68372972	T	A	0.027998	-0.18074	0.0404238	7.78E-06	8228	textfile	0.00242374	19.98612986
GCST90199673	DHEAS levels	rs529543	9	90582418	G	T	0.472088	-0.063488	0.0135612	2.85E-06	8228	textfile	0.002656669	21.91197241
GCST90199673	DHEAS levels	rs7855576	9	134737617	A	C	0.275256	-0.0714674	0.0153476	3.21E-06	8228	textfile	0.002628438	21.67851074
GCST90199673	DHEAS levels	rs9420589	10	92690476	T	G	0.426402	-0.0649842	0.0136215	1.84E-06	8228	textfile	0.002758492	22.75412326
GCST90199673	DHEAS levels	rs191866531	11	99965551	A	G	0.00830281	0.330692	0.0738705	7.58E-06	8228	textfile	0.00242971	20.03547866
GCST90199673	DHEAS levels	rs149982314	11	128095982	T	C	0.00935551	-0.363745	0.0702108	2.21E-07	8228	textfile	0.003251454	26.83370516
GCST90199673	DHEAS levels	rs144814135	12	49156161	A	G	0.016918	-0.240898	0.0527017	4.85E-06	8228	textfile	0.00253292	20.88870718
GCST90199673	DHEAS levels	rs706795	12	49903887	C	T	0.586905	0.061449	0.0137477	7.83E-06	8228	textfile	0.002422267	19.97395047
GCST90199673	DHEAS levels	rs659964	12	111692395	C	G	0.148687	0.0885708	0.0189306	2.89E-06	8228	textfile	0.002653409	21.88501249
GCST90199673	DHEAS levels	rs955783	13	21724936	T	A	0.403268	0.0868089	0.013953	4.92E-10	8228	textfile	0.004682316	38.69793046
GCST90199673	DHEAS levels	rs9594288	13	38664751	T	C	0.032861	-0.166697	0.0370828	6.95E-06	8228	textfile	0.002449915	20.20249242
GCST90199673	DHEAS levels	rs74041508	14	31872220	C	G	0.180671	-0.0784005	0.0175303	7.74E-06	8228	textfile	0.002424992	19.9964725
GCST90199673	DHEAS levels	rs148769396	14	63696057	A	G	0.0165486	0.233356	0.0527685	9.77E-06	8228	textfile	0.002371173	19.5516254
GCST90199673	DHEAS levels	rs698050	14	98071057	T	A	0.490868	0.0610578	0.0134287	5.45E-06	8228	textfile	0.002506284	20.6684916
GCST90199673	DHEAS levels	rs560835392	15	43655195	A	C	0.0236755	0.205827	0.0442233	3.25E-06	8228	textfile	0.002625828	21.65692618
GCST90199673	DHEAS levels	rs7173332	15	84978503	C	G	0.159577	-0.0880801	0.0187018	2.48E-06	8228	textfile	0.002688594	22.17599953
GCST90199673	DHEAS levels	rs1111474	16	52762028	T	C	0.07087	0.116247	0.0261944	9.09E-06	8228	textfile	0.002387888	19.68978707
GCST90199673	DHEAS levels	rs76294479	16	81547979	T	C	0.0689424	0.158165	0.0264428	2.21E-09	8228	textfile	0.004329396	35.76846584
GCST90199673	DHEAS levels	rs117833456	18	243820	C	T	0.0328131	-0.170218	0.038225	8.47E-06	8228	textfile	0.002404232	19.8248724
GCST90199673	DHEAS levels	rs184445849	19	29980806	T	C	0.0156827	0.251175	0.0545375	4.11E-06	8228	textfile	0.002571283	21.20590405
GCST90199673	DHEAS levels	rs212100	19	47873738	C	T	0.838122	0.0852723	0.0183422	3.34E-06	8228	textfile	0.002619869	21.60764953
GCST90199673	DHEAS levels	rs73172224	22	50452326	A	G	0.130576	-0.0937382	0.0200897	3.07E-06	8228	textfile	0.00263903	21.76610594
GCST90199674	3-hydroxymyristate levels	rs79142871	1	89875384	A	G	0.0181089	0.26564	0.0560876	2.18E-06	8235	textfile	0.002716491	22.4257895
GCST90199674	3-hydroxymyristate levels	rs1532133	1	152024132	T	C	0.596884	0.0760915	0.015638	1.14E-06	8235	textfile	0.002866813	23.67033396
GCST90199674	3-hydroxymyristate levels	rs78085499	1	175877423	T	C	0.0268595	-0.211076	0.04588	4.21E-06	8235	textfile	0.002563613	21.16047461
GCST90199674	3-hydroxymyristate levels	rs1202578	1	230863290	C	T	0.680472	0.0731406	0.0159922	4.80E-06	8235	textfile	0.002533584	20.91197853
GCST90199674	3-hydroxymyristate levels	rs62273444	3	118292161	A	G	0.0560991	-0.14935	0.0327843	5.23E-06	8235	textfile	0.002513749	20.74785171
GCST90199674	3-hydroxymyristate levels	rs62294541	4	38989621	G	A	0.100994	-0.113994	0.0251764	5.96E-06	8235	textfile	0.002483323	20.49610032
GCST90199674	3-hydroxymyristate levels	rs73240592	4	56746704	A	G	0.0402165	0.174041	0.0381644	5.11E-06	8235	textfile	0.002518995	20.7912583
GCST90199674	3-hydroxymyristate levels	rs710362	5	87845250	G	A	0.0488731	0.15381	0.0344818	8.17E-06	8235	textfile	0.002410336	19.89224498
GCST90199674	3-hydroxymyristate levels	rs79795772	5	96753823	A	G	0.0397582	-0.174959	0.0384746	5.43E-06	8235	textfile	0.002504791	20.67373098
GCST90199674	3-hydroxymyristate levels	rs116213385	5	170030685	T	A	0.0192637	-0.262717	0.0544687	1.41E-06	8235	textfile	0.002817044	23.25823981
GCST90199674	3-hydroxymyristate levels	rs146643611	6	52965053	T	C	0.0528314	-0.155008	0.0342988	6.20E-06	8235	textfile	0.002474064	20.41948976
GCST90199674	3-hydroxymyristate levels	rs79589895	6	116967560	G	A	0.0345417	-0.186161	0.0413001	6.56E-06	8235	textfile	0.002461169	20.31279623
GCST90199674	3-hydroxymyristate levels	rs1349890	6	156385615	C	T	0.585445	-0.0701093	0.0152337	4.18E-06	8235	textfile	0.002565437	21.17556352
GCST90199674	3-hydroxymyristate levels	rs760201	7	156166713	G	C	0.864839	-0.0998802	0.0222488	7.15E-06	8235	textfile	0.002441296	20.14838006
GCST90199674	3-hydroxymyristate levels	rs2026430	10	6514079	C	T	0.493468	0.0671379	0.0150019	7.63E-06	8235	textfile	0.002426188	20.02338442
GCST90199674	3-hydroxymyristate levels	rs7897119	10	123558658	C	G	0.217008	-0.081237	0.0183753	9.83E-06	8235	textfile	0.002367804	19.54039729
GCST90199674	3-hydroxymyristate levels	rs141436484	13	78081794	G	A	0.119489	0.104455	0.0231002	6.13E-06	8235	textfile	0.002476774	20.44191126
GCST90199674	3-hydroxymyristate levels	rs117536244	14	37392148	C	G	0.0446178	-0.163754	0.0366023	7.68E-06	8235	textfile	0.002424651	20.01066834
GCST90199674	3-hydroxymyristate levels	rs989915	14	98678172	T	C	0.355787	0.0725937	0.0158887	4.90E-06	8235	textfile	0.002528471	20.86967311
GCST90199674	3-hydroxymyristate levels	rs139938935	18	21664649	G	A	0.00577789	-0.482894	0.0991018	1.10E-06	8235	textfile	0.002874925	23.73750368
GCST90199675	Homoarginine levels	rs34544263	1	32569015	G	A	0.156	0.0949334	0.0196998	1.44E-06	8265	textfile	0.002801903	23.21717266
GCST90199675	Homoarginine levels	rs182871603	1	223453245	A	T	0.0116236	-0.318919	0.0667807	1.79E-06	8265	textfile	0.002751815	22.80099231
GCST90199675	Homoarginine levels	rs76205147	2	54065347	A	G	0.0473369	0.157438	0.0338988	3.41E-06	8265	textfile	0.002603009	21.56479697
GCST90199675	Homoarginine levels	rs114917035	2	132615774	C	T	0.0158173	0.256701	0.0579099	9.30E-06	8265	textfile	0.002371785	19.64465408
GCST90199675	Homoarginine levels	rs1047891	2	210675783	A	C	0.30892	-0.267116	0.0153908	1.79E-67	8265	textfile	0.035163202	301.1426798
GCST90199675	Homoarginine levels	rs56162443	3	197019188	T	C	0.0207348	0.224743	0.0501508	7.42E-06	8265	textfile	0.002423928	20.07758679
GCST90199675	Homoarginine levels	rs13135092	4	102276925	G	A	0.0821459	0.152931	0.0264972	7.85E-09	8265	textfile	0.004014222	33.30320141
GCST90199675	Homoarginine levels	rs72682642	4	121989928	A	G	0.0141767	0.270338	0.0607798	8.67E-06	8265	textfile	0.002387891	19.77837261
GCST90199675	Homoarginine levels	rs37370	5	35039381	T	C	0.901746	-0.148341	0.0241157	7.69E-10	8265	textfile	0.004557179	37.82836357
GCST90199675	Homoarginine levels	rs62356073	5	36241820	A	G	0.572483	-0.0640151	0.0144212	9.04E-06	8265	textfile	0.002378401	19.6995793
GCST90199675	Homoarginine levels	rs3095953	5	165167810	C	G	0.0296862	0.193999	0.0422424	4.38E-06	8265	textfile	0.002545377	21.08612167
GCST90199675	Homoarginine levels	rs2282841	6	16423181	T	C	0.0908258	-0.111787	0.0248422	6.80E-06	8265	textfile	0.002443976	20.24404945
GCST90199675	Homoarginine levels	rs2781666	6	131572419	T	G	0.306099	0.0781012	0.0156659	6.18E-07	8265	textfile	0.002998181	24.84846744
GCST90199675	Homoarginine levels	rs6465696	7	98675533	T	A	0.715181	-0.0725476	0.0159349	5.29E-06	8265	textfile	0.002501594	20.7225077
GCST90199675	Homoarginine levels	rs1805120	7	150952443	A	G	0.208831	0.080005	0.017912	7.95E-06	8265	textfile	0.002407998	19.94531928
GCST90199675	Homoarginine levels	rs7818335	8	41146640	T	C	0.374752	0.070804	0.0152316	3.34E-06	8265	textfile	0.00260764	21.60326681
GCST90199675	Homoarginine levels	rs6473159	8	79462003	G	A	0.309664	-0.0704143	0.0159401	9.99E-06	8265	textfile	0.002355443	19.50897913
GCST90199675	Homoarginine levels	rs4978869	9	110101283	T	G	0.114664	0.103357	0.0233778	9.82E-06	8265	textfile	0.002359412	19.54192794
GCST90199675	Homoarginine levels	rs144260607	10	130768274	T	C	0.0232219	-0.22454	0.0480399	2.95E-06	8265	textfile	0.002636295	21.8412828
GCST90199675	Homoarginine levels	rs146683630	11	98743205	C	G	0.0313998	0.221959	0.0415351	9.10E-08	8265	textfile	0.003443294	28.55024852
GCST90199675	Homoarginine levels	rs77433867	12	21504329	A	G	0.041419	-0.161837	0.0362499	8.03E-06	8265	textfile	0.002405764	19.92676998
GCST90199675	Homoarginine levels	rs12306007	12	46790259	T	C	0.142736	0.102709	0.0203538	4.51E-07	8265	textfile	0.003071476	25.45780122
GCST90199675	Homoarginine levels	rs116979298	12	65944802	T	C	0.0342134	-0.181869	0.0396223	4.43E-06	8265	textfile	0.002542667	21.06361406
GCST90199675	Homoarginine levels	rs72623915	15	45355235	T	C	0.256124	0.355872	0.0159872	9.07E-110	8265	textfile	0.056560596	495.3791424
GCST90199675	Homoarginine levels	rs35770448	15	90246328	C	T	0.0983936	0.107377	0.0239115	7.10E-06	8265	textfile	0.002433928	20.16061543
GCST90199675	Homoarginine levels	rs145421014	16	87911551	A	C	0.00976823	-0.365808	0.0735614	6.60E-07	8265	textfile	0.002983088	24.72300865
GCST90199675	Homoarginine levels	rs75686987	17	77819845	A	G	0.0231924	0.222727	0.0475935	2.87E-06	8265	textfile	0.002642764	21.8950198
GCST90199675	Homoarginine levels	rs117313139	19	2940349	G	C	0.0676518	0.134168	0.0291427	4.15E-06	8265	textfile	0.002557898	21.19011021
GCST90199675	Homoarginine levels	rs72629024	20	63521166	G	C	0.144402	0.117324	0.0206359	1.30E-08	8265	textfile	0.00389573	32.31631167
GCST90199676	1-oleoylglycerol (18:1) levels	rs17268364	2	203913095	A	G	0.48861	0.0723971	0.0154591	2.83E-06	8225	textfile	0.002659387	21.92644939
GCST90199676	1-oleoylglycerol (18:1) levels	rs111879519	2	233028533	T	C	0.0645021	0.145409	0.0319907	5.48E-06	8225	textfile	0.002505588	20.65520325
GCST90199676	1-oleoylglycerol (18:1) levels	rs146172549	3	99971059	C	T	0.0112401	0.336766	0.073153	4.15E-06	8225	textfile	0.002570033	21.18783481
GCST90199676	1-oleoylglycerol (18:1) levels	rs139236053	3	124540052	A	G	0.0546626	-0.153174	0.0343176	8.07E-06	8225	textfile	0.002416294	19.91730965
GCST90199676	1-oleoylglycerol (18:1) levels	rs114951684	3	177280337	G	A	0.0284632	-0.210068	0.0464803	6.20E-06	8225	textfile	0.002477244	20.42096872
GCST90199676	1-oleoylglycerol (18:1) levels	rs73808455	4	39517767	T	C	0.0155412	-0.284414	0.0626028	5.54E-06	8225	textfile	0.002503168	20.63520597
GCST90199676	1-oleoylglycerol (18:1) levels	rs114881696	4	92980470	G	C	0.0340631	-0.236439	0.0431018	4.12E-08	8225	textfile	0.003645235	30.08443063
GCST90199676	1-oleoylglycerol (18:1) levels	rs57601959	4	157170888	A	G	0.0479494	-0.1601	0.0361169	9.30E-06	8225	textfile	0.002383359	19.6451846
GCST90199676	1-oleoylglycerol (18:1) levels	rs72691394	4	160206480	A	G	0.0434942	-0.179559	0.0377023	1.91E-06	8225	textfile	0.002750089	22.67634471
GCST90199676	1-oleoylglycerol (18:1) levels	rs57994859	5	107881849	T	C	0.0712719	-0.132592	0.0299211	9.36E-06	8225	textfile	0.002381815	19.63242357
GCST90199676	1-oleoylglycerol (18:1) levels	rs158835	5	163642228	G	C	0.711772	-0.0823376	0.0177145	3.35E-06	8225	textfile	0.002619772	21.59896765
GCST90199676	1-oleoylglycerol (18:1) levels	rs6936055	6	89974636	T	C	0.198453	0.0987167	0.0197112	5.50E-07	8225	textfile	0.003040163	25.07549485
GCST90199676	1-oleoylglycerol (18:1) levels	rs10484587	6	142820440	T	A	0.225289	0.0879266	0.0185495	2.14E-06	8225	textfile	0.002724303	22.46314332
GCST90199676	1-oleoylglycerol (18:1) levels	rs11754776	6	166982299	T	C	0.0511945	-0.166115	0.0349798	2.05E-06	8225	textfile	0.002734375	22.5464121
GCST90199676	1-oleoylglycerol (18:1) levels	rs145557517	7	33489150	A	G	0.0140078	0.307537	0.0656048	2.76E-06	8225	textfile	0.002664581	21.96938497
GCST90199676	1-oleoylglycerol (18:1) levels	rs13238458	7	87881104	A	G	0.0702811	0.132235	0.0299019	9.77E-06	8225	textfile	0.002372073	19.55193088
GCST90199676	1-oleoylglycerol (18:1) levels	rs17091891	8	19985660	C	T	0.120786	-0.121888	0.0235862	2.37E-07	8225	textfile	0.0032364	26.69932808
GCST90199676	1-oleoylglycerol (18:1) levels	rs7860081	9	113154387	C	G	0.600899	0.0735683	0.0159584	4.03E-06	8225	textfile	0.002577188	21.24697621
GCST90199676	1-oleoylglycerol (18:1) levels	rs76911913	10	71142820	G	C	0.00531006	-0.487266	0.105694	4.02E-06	8225	textfile	0.002577359	21.24838529
GCST90199676	1-oleoylglycerol (18:1) levels	rs4962425	10	125131154	C	T	0.816855	0.09298	0.0206509	6.72E-06	8225	textfile	0.002458647	20.26728152
GCST90199676	1-oleoylglycerol (18:1) levels	rs10840108	11	8682394	C	T	0.247676	-0.0836033	0.0178556	2.84E-06	8225	textfile	0.002658312	21.91756623
GCST90199676	1-oleoylglycerol (18:1) levels	rs117245363	11	34772147	A	G	0.015133	0.292341	0.063964	4.87E-06	8225	textfile	0.002533208	20.8834675
GCST90199676	1-oleoylglycerol (18:1) levels	rs2514155	11	84000834	A	C	0.0501707	-0.156688	0.0353748	9.45E-06	8225	textfile	0.002379649	19.61452844
GCST90199676	1-oleoylglycerol (18:1) levels	rs964184	11	116778201	C	G	0.868688	-0.177523	0.0228868	8.72E-15	8225	textfile	0.007261695	60.14970362
GCST90199676	1-oleoylglycerol (18:1) levels	rs186740048	12	49868661	A	G	0.0131675	-0.302981	0.0677624	7.78E-06	8225	textfile	0.002424728	19.98700008
GCST90199676	1-oleoylglycerol (18:1) levels	rs72676439	14	20604272	T	C	0.0720927	-0.132926	0.0300848	9.94E-06	8225	textfile	0.002367882	19.51731173
GCST90199676	1-oleoylglycerol (18:1) levels	rs72785421	16	14193978	C	T	0.151933	-0.119237	0.0216956	3.89E-08	8225	textfile	0.003658903	30.19764912
GCST90199676	1-oleoylglycerol (18:1) levels	rs74732810	16	87945357	G	T	0.0560059	0.158428	0.0340249	3.22E-06	8225	textfile	0.002629002	21.6752716
GCST90199676	1-oleoylglycerol (18:1) levels	rs191591925	17	75925202	T	C	0.00658296	-0.439326	0.0960845	4.82E-06	8225	textfile	0.002535297	20.90073347
GCST90199676	1-oleoylglycerol (18:1) levels	rs148125219	18	77128744	A	G	0.0102128	-0.355434	0.0766211	3.50E-06	8225	textfile	0.002609459	21.51372221
GCST90199676	1-oleoylglycerol (18:1) levels	rs112871012	19	44928640	A	G	0.090405	0.158987	0.0280316	1.41E-08	8225	textfile	0.003895797	32.16042935
GCST90199676	1-oleoylglycerol (18:1) levels	rs1002762	20	60005830	G	A	0.199319	-0.0958491	0.0195747	9.75E-07	8225	textfile	0.002906603	23.97067329
GCST90199677	3-methyl-2-oxobutyrate levels	rs6437111	2	149856643	T	C	0.623194	-0.0730313	0.0157383	3.48E-06	8254	textfile	0.002601995	21.52767749
GCST90199677	3-methyl-2-oxobutyrate levels	rs71434672	2	189947754	T	A	0.059628	-0.151261	0.0321585	2.56E-06	8254	textfile	0.002673224	22.11857391
GCST90199677	3-methyl-2-oxobutyrate levels	rs111838413	3	18040522	C	A	0.0397048	0.177437	0.0395399	7.21E-06	8254	textfile	0.002433854	20.13316226
GCST90199677	3-methyl-2-oxobutyrate levels	rs1129043	4	88261979	C	T	0.576689	-0.131118	0.0157904	1.01E-16	8254	textfile	0.0082844	68.93394348
GCST90199677	3-methyl-2-oxobutyrate levels	rs201357853	6	163888112	T	A	0.0884499	0.121602	0.0269646	6.49E-06	8254	textfile	0.002457878	20.33238039
GCST90199677	3-methyl-2-oxobutyrate levels	rs77095091	7	22393127	C	T	0.0767112	-0.127049	0.0286851	9.46E-06	8254	textfile	0.002371015	19.61211903
GCST90199677	3-methyl-2-oxobutyrate levels	rs13270448	8	49088657	G	A	0.544031	0.0763145	0.0154491	7.82E-07	8254	textfile	0.002947551	24.39509493
GCST90199677	3-methyl-2-oxobutyrate levels	rs117675121	8	65921438	C	A	0.0253311	-0.227121	0.0489585	3.50E-06	8254	textfile	0.002600537	21.51558364
GCST90199677	3-methyl-2-oxobutyrate levels	rs16922127	9	4823425	T	G	0.0645772	-0.1432	0.0311068	4.15E-06	8254	textfile	0.002560927	21.18703172
GCST90199677	3-methyl-2-oxobutyrate levels	rs146964322	9	131051546	G	C	0.064898	0.148688	0.0310762	1.71E-06	8254	textfile	0.00276585	22.88710061
GCST90199677	3-methyl-2-oxobutyrate levels	rs80195374	10	10954589	A	G	0.0222903	0.250371	0.0520121	1.48E-06	8254	textfile	0.00279948	23.16615858
GCST90199677	3-methyl-2-oxobutyrate levels	rs139282082	10	109383655	G	T	0.026625	-0.212207	0.0476843	8.58E-06	8254	textfile	0.002393665	19.79991578
GCST90199677	3-methyl-2-oxobutyrate levels	rs34402912	13	59107201	C	T	0.0826055	0.124264	0.0280235	9.24E-06	8254	textfile	0.002376556	19.65806026
GCST90199677	3-methyl-2-oxobutyrate levels	rs141436484	13	78081794	G	A	0.119625	0.119976	0.0236236	3.80E-07	8254	textfile	0.003115137	25.78643774
GCST90199677	3-methyl-2-oxobutyrate levels	rs45591543	14	89576997	T	C	0.0164948	0.270085	0.0595489	5.75E-06	8254	textfile	0.002486039	20.56592263
GCST90199677	3-methyl-2-oxobutyrate levels	rs12894999	14	102071272	A	G	0.813368	-0.0982367	0.0197435	6.50E-07	8254	textfile	0.002990433	24.75107105
GCST90199677	3-methyl-2-oxobutyrate levels	rs143866653	15	39517901	C	A	0.0236865	-0.233425	0.0502906	3.46E-06	8254	textfile	0.002603302	21.53851989
GCST90199677	3-methyl-2-oxobutyrate levels	rs76701293	15	56470746	A	G	0.0504492	-0.155826	0.0352527	9.86E-06	8254	textfile	0.002361586	19.53393911
GCST90199677	3-methyl-2-oxobutyrate levels	rs138447973	17	6288440	C	T	0.0249754	0.225893	0.0498426	5.84E-06	8254	textfile	0.002482334	20.53519936
GCST90199677	3-methyl-2-oxobutyrate levels	rs9963006	18	59936651	A	G	0.626775	-0.0758529	0.016472	4.13E-06	8254	textfile	0.002562553	21.2005177
GCST90199677	3-methyl-2-oxobutyrate levels	rs77723081	21	17644260	C	G	0.00654995	-0.423631	0.0948615	7.98E-06	8254	textfile	0.002410366	19.93839728
GCST90199677	3-methyl-2-oxobutyrate levels	rs77182631	21	36290919	A	G	0.0446725	-0.175305	0.0370791	2.27E-06	8254	textfile	0.002700793	22.34729657
GCST90199678	Tartronate (hydroxymalonate) levels	rs140591764	1	58043724	T	C	0.00599357	-0.477597	0.0988554	1.36E-06	8125	textfile	0.002864529	23.33541175
GCST90199678	Tartronate (hydroxymalonate) levels	rs151096450	1	196882123	T	G	0.116202	-0.106532	0.0237717	7.41E-06	8125	textfile	0.002465722	20.07856925
GCST90199678	Tartronate (hydroxymalonate) levels	rs11691183	2	231569787	T	C	0.253095	-0.0838852	0.0178203	2.51E-06	8125	textfile	0.002719785	22.15306135
GCST90199678	Tartronate (hydroxymalonate) levels	rs17688758	4	71131542	C	T	0.0813925	-0.128898	0.0278843	3.79E-06	8125	textfile	0.002623064	21.36318238
GCST90199678	Tartronate (hydroxymalonate) levels	rs276286	5	42051492	A	G	0.740886	-0.0849521	0.0176539	1.49E-06	8125	textfile	0.002841892	23.15047985
GCST90199678	Tartronate (hydroxymalonate) levels	rs72801867	5	114478030	G	A	0.149025	0.100144	0.021758	4.17E-06	8125	textfile	0.002600505	21.17897839
GCST90199678	Tartronate (hydroxymalonate) levels	rs62381620	5	139350290	G	T	0.0302787	-0.288241	0.044521	9.53E-11	8125	textfile	0.005132437	41.90586157
GCST90199678	Tartronate (hydroxymalonate) levels	rs114537403	6	36795468	T	C	0.0185901	0.252179	0.0567582	8.87E-06	8125	textfile	0.002423725	19.73575258
GCST90199678	Tartronate (hydroxymalonate) levels	rs191390190	7	16909507	A	T	0.0157699	-0.27604	0.0614913	7.15E-06	8125	textfile	0.002474101	20.14697148
GCST90199678	Tartronate (hydroxymalonate) levels	rs73396929	7	98588077	A	G	0.0935328	-0.125973	0.0262548	1.60E-06	8125	textfile	0.002825435	23.01603975
GCST90199678	Tartronate (hydroxymalonate) levels	rs11766962	7	126853325	C	T	0.225766	-0.0905032	0.0185917	1.13E-06	8125	textfile	0.002908048	23.69096484
GCST90199678	Tartronate (hydroxymalonate) levels	rs77181656	8	11560832	T	C	0.0132503	-0.299894	0.0676025	9.16E-06	8125	textfile	0.002416218	19.6744737
GCST90199678	Tartronate (hydroxymalonate) levels	rs55703838	11	1236954	T	C	0.0104977	-0.339008	0.0749126	6.03E-06	8125	textfile	0.002514164	20.47402534
GCST90199678	Tartronate (hydroxymalonate) levels	rs9599028	13	65857995	A	T	0.341971	0.0756554	0.0162189	3.09E-06	8125	textfile	0.002670867	21.75355073
GCST90199678	Tartronate (hydroxymalonate) levels	rs7147156	14	22303835	G	T	0.0105797	-0.343519	0.0755814	5.49E-06	8125	textfile	0.002535978	20.652125
GCST90199678	Tartronate (hydroxymalonate) levels	rs191302291	15	54795883	T	G	0.015546	-0.303875	0.061572	8.00E-07	8125	textfile	0.002988822	24.35098347
GCST90199678	Tartronate (hydroxymalonate) levels	rs756874	15	91174007	G	A	0.366768	0.0744947	0.0159556	3.03E-06	8125	textfile	0.002675701	21.79302687
GCST90199678	Tartronate (hydroxymalonate) levels	rs117550283	16	6878320	C	G	0.0880211	-0.120043	0.0270924	9.38E-06	8125	textfile	0.0024105	19.62780824
GCST90199678	Tartronate (hydroxymalonate) levels	rs145469088	16	34025958	G	A	0.000563557	-1.63094	0.326085	5.69E-07	8125	textfile	0.003069417	25.00963819
GCST90199678	Tartronate (hydroxymalonate) levels	rs7478	19	55487144	A	T	0.42224	0.0697161	0.0156795	8.74E-06	8125	textfile	0.002427297	19.76490963
GCST90199678	Tartronate (hydroxymalonate) levels	rs5996848	22	25181963	G	A	0.73054	-0.0818347	0.0175977	3.31E-06	8125	textfile	0.002654516	21.62002807
GCST90199679	2,3-dihydroxypyridine levels	rs141568347	1	3516381	A	G	0.00302889	-0.751799	0.158991	2.26E-06	6496	textfile	0.003430205	22.3524264
GCST90199679	2,3-dihydroxypyridine levels	rs7593862	2	23047125	C	T	0.287106	0.0884833	0.0192158	4.13E-06	6496	textfile	0.003253452	21.19688048
GCST90199679	2,3-dihydroxypyridine levels	rs2090997	2	158883384	G	A	0.866667	0.114676	0.025701	8.12E-06	6496	textfile	0.003055414	19.90266792
GCST90199679	2,3-dihydroxypyridine levels	rs11129828	3	39406103	T	C	0.282532	-0.089998	0.0193473	3.29E-06	6496	textfile	0.003319974	21.63172997
GCST90199679	2,3-dihydroxypyridine levels	rs13114094	4	67837087	C	T	0.16303	0.107882	0.0238873	6.29E-06	6496	textfile	0.003130086	20.39060532
GCST90199679	2,3-dihydroxypyridine levels	rs149272613	4	180249379	T	C	0.0216199	-0.29112	0.0606833	1.61E-06	6496	textfile	0.003530399	23.0076347
GCST90199679	2,3-dihydroxypyridine levels	rs62337911	4	182887202	G	A	0.038912	-0.210473	0.0448249	2.66E-06	6496	textfile	0.003382491	22.04044669
GCST90199679	2,3-dihydroxypyridine levels	rs143968247	5	68697341	A	G	0.0343422	-0.216775	0.0480854	6.54E-06	6496	textfile	0.003118813	20.31693502
GCST90199679	2,3-dihydroxypyridine levels	rs11167700	5	154783191	T	A	0.169783	-0.109661	0.0234168	2.83E-06	6496	textfile	0.003364648	21.92378722
GCST90199679	2,3-dihydroxypyridine levels	rs2749675	6	157374474	G	A	0.867047	0.123184	0.0258144	1.82E-06	6496	textfile	0.003493163	22.76411663
GCST90199679	2,3-dihydroxypyridine levels	rs12216347	6	168808954	G	A	0.376398	-0.0823444	0.0183532	7.24E-06	6496	textfile	0.003089262	20.12383799
GCST90199679	2,3-dihydroxypyridine levels	rs10250619	7	17673607	C	T	0.782659	-0.0931159	0.0209692	8.97E-06	6496	textfile	0.003026367	19.7128871
GCST90199679	2,3-dihydroxypyridine levels	rs324498	9	9059545	A	G	0.854157	0.115581	0.0253192	5.00E-06	6496	textfile	0.003197687	20.83239515
GCST90199679	2,3-dihydroxypyridine levels	rs117746629	9	25018686	T	A	0.0571139	0.173162	0.0376532	4.25E-06	6496	textfile	0.003245217	21.14305172
GCST90199679	2,3-dihydroxypyridine levels	rs10823297	10	69085335	C	T	0.0308071	-0.224729	0.0497919	6.38E-06	6496	textfile	0.003126044	20.36418853
GCST90199679	2,3-dihydroxypyridine levels	rs11608247	11	64299099	G	A	0.0459105	0.187711	0.0413816	5.73E-06	6496	textfile	0.003157515	20.56985157
GCST90199679	2,3-dihydroxypyridine levels	rs4898864	14	55443567	A	T	0.576235	-0.0828954	0.0181741	5.09E-06	6496	textfile	0.003192422	20.79798709
GCST90199679	2,3-dihydroxypyridine levels	rs114966657	15	46028691	C	T	0.103679	0.12724	0.0285633	8.40E-06	6496	textfile	0.003045509	19.8379516
GCST90199679	2,3-dihydroxypyridine levels	rs2472297	15	74735539	T	C	0.255244	0.0925819	0.0198372	3.05E-06	6496	textfile	0.003341886	21.77497689
GCST90199679	2,3-dihydroxypyridine levels	rs148948230	16	54205730	T	C	0.0189311	-0.282226	0.0636719	9.31E-06	6496	textfile	0.003015372	19.64104949
GCST90199679	2,3-dihydroxypyridine levels	rs62063470	17	6366068	C	G	0.300507	-0.0855681	0.0193057	9.32E-06	6496	textfile	0.003015055	19.63898051
GCST90199679	2,3-dihydroxypyridine levels	rs8072466	17	31556453	C	T	0.163909	-0.105486	0.0236875	8.46E-06	6496	textfile	0.003043556	19.82519474
GCST90199679	2,3-dihydroxypyridine levels	rs62095761	18	12894289	A	G	0.266528	0.0959574	0.0199786	1.56E-06	6496	textfile	0.00353868	23.06179507
GCST90199679	2,3-dihydroxypyridine levels	rs2313588	20	62833658	A	C	0.14737	-0.121021	0.0257748	2.66E-06	6496	textfile	0.00338231	22.03926639
GCST90199680	3-hydroxyoctanoate levels	rs380155	1	119656566	T	C	0.373797	-0.0732844	0.016032	4.85E-06	8182	textfile	0.002547302	20.89014686
GCST90199680	3-hydroxyoctanoate levels	rs28415528	1	151907285	A	G	0.317791	-0.119396	0.0162643	2.12E-13	8182	textfile	0.006543322	53.87690388
GCST90199680	3-hydroxyoctanoate levels	rs186490153	2	142248590	C	T	0.0191531	-0.249031	0.0552526	6.57E-06	8182	textfile	0.002476652	20.30931217
GCST90199680	3-hydroxyoctanoate levels	rs557560710	2	208748597	C	T	0.0554393	-0.149611	0.0329215	5.51E-06	8182	textfile	0.002517755	20.64722311
GCST90199680	3-hydroxyoctanoate levels	rs139897381	3	190042188	C	T	0.0129846	-0.327175	0.0666494	9.16E-07	8182	textfile	0.002936507	24.0913736
GCST90199680	3-hydroxyoctanoate levels	rs150955925	4	11555380	C	G	0.0129156	-0.310408	0.0669674	3.57E-06	8182	textfile	0.00261903	21.47992517
GCST90199680	3-hydroxyoctanoate levels	rs72668359	4	108907496	C	T	0.0166993	0.276546	0.0589512	2.72E-06	8182	textfile	0.0026824	22.00104407
GCST90199680	3-hydroxyoctanoate levels	rs188729852	5	66077437	A	G	0.00269773	0.674078	0.145858	3.81E-06	8182	textfile	0.002603563	21.35274072
GCST90199680	3-hydroxyoctanoate levels	rs79795772	5	96753823	A	G	0.0397664	-0.173164	0.0387063	7.68E-06	8182	textfile	0.002440233	20.00993741
GCST90199680	3-hydroxyoctanoate levels	rs9314051	5	165050300	A	C	0.697227	0.0804413	0.0164625	1.03E-06	8182	textfile	0.002909656	23.87043941
GCST90199680	3-hydroxyoctanoate levels	rs7741311	6	158160562	G	T	0.133583	0.100181	0.0220167	5.36E-06	8182	textfile	0.002524115	20.69951186
GCST90199680	3-hydroxyoctanoate levels	rs3752651	7	55161850	C	T	0.207803	-0.0899675	0.0187912	1.69E-06	8182	textfile	0.002793752	22.91691236
GCST90199680	3-hydroxyoctanoate levels	rs1481852	8	71839992	G	A	0.671158	-0.0810423	0.016792	1.39E-06	8182	textfile	0.002838733	23.2869437
GCST90199680	3-hydroxyoctanoate levels	rs12554019	9	29241348	G	C	0.186494	-0.0882323	0.0197399	7.83E-06	8182	textfile	0.002435828	19.97372806
GCST90199680	3-hydroxyoctanoate levels	rs11141654	9	87030986	A	G	0.177262	-0.0960652	0.0199883	1.54E-06	8182	textfile	0.002815118	23.09267763
GCST90199680	3-hydroxyoctanoate levels	rs34097396	11	4572181	A	G	0.0644806	-0.140136	0.0309815	6.09E-06	8182	textfile	0.00249431	20.45447707
GCST90199680	3-hydroxyoctanoate levels	rs10844993	12	9871408	G	T	0.230317	0.0848311	0.0180197	2.51E-06	8182	textfile	0.00270135	22.15689567
GCST90199680	3-hydroxyoctanoate levels	rs12878802	14	29432672	C	T	0.426697	-0.0800192	0.0160357	6.04E-07	8182	textfile	0.003034124	24.89467112
GCST90199680	3-hydroxyoctanoate levels	rs9302385	16	20462998	C	A	0.280432	-0.0890214	0.0167413	1.05E-07	8182	textfile	0.003443918	28.26860065
GCST90199680	3-hydroxyoctanoate levels	rs9913532	17	74267491	T	C	0.126959	-0.105503	0.0228355	3.83E-06	8182	textfile	0.002602062	21.34039217
GCST90199680	3-hydroxyoctanoate levels	rs11879271	19	39941114	T	C	0.0601982	0.144537	0.0321382	6.88E-06	8182	textfile	0.002465944	20.22128745
GCST90199681	2-hydroxyoctanoate levels	rs143584067	1	12161570	A	G	0.00760177	0.396114	0.08856	7.72E-06	8224	textfile	0.00242676	20.00136058
GCST90199681	2-hydroxyoctanoate levels	rs76963882	1	75702239	C	T	0.304345	0.0744623	0.0167632	8.91E-06	8224	textfile	0.00239351	19.72665326
GCST90199681	2-hydroxyoctanoate levels	rs188077378	1	104217807	A	G	0.0449171	-0.188731	0.0376106	5.22E-07	8224	textfile	0.003052496	25.17446961
GCST90199681	2-hydroxyoctanoate levels	rs12562486	1	109896185	T	G	0.00231538	0.751021	0.161694	3.41E-06	8224	textfile	0.002616348	21.56804212
GCST90199681	2-hydroxyoctanoate levels	rs13384756	2	73644538	T	C	0.22539	-0.222042	0.0183336	9.21E-34	8224	textfile	0.017523221	146.6456309
GCST90199681	2-hydroxyoctanoate levels	rs112809733	2	216040672	C	T	0.0976011	0.124361	0.0261853	2.04E-06	8224	textfile	0.002735147	22.55005857
GCST90199681	2-hydroxyoctanoate levels	rs74637339	3	15586533	A	T	0.0521596	0.218791	0.0348214	3.32E-10	8224	textfile	0.004777531	39.46942698
GCST90199681	2-hydroxyoctanoate levels	rs35254234	3	18702604	A	G	0.0127548	0.321188	0.0693423	3.62E-06	8224	textfile	0.002602001	21.44946715
GCST90199681	2-hydroxyoctanoate levels	rs183489175	3	66418124	A	G	0.00721536	0.410446	0.0914386	7.16E-06	8224	textfile	0.002444033	20.14407315
GCST90199681	2-hydroxyoctanoate levels	rs145729777	3	73243416	A	G	0.00554067	-0.463127	0.104841	9.99E-06	8224	textfile	0.002367149	19.50887666
GCST90199681	2-hydroxyoctanoate levels	rs1479581	5	25646458	C	T	0.20195	-0.0889207	0.0192855	4.01E-06	8224	textfile	0.002578337	21.25388423
GCST90199681	2-hydroxyoctanoate levels	rs17470667	5	39371973	G	A	0.0512056	0.162122	0.0351403	3.96E-06	8224	textfile	0.002581471	21.27979043
GCST90199681	2-hydroxyoctanoate levels	rs35538886	6	117466443	T	C	0.0777478	-0.128883	0.0289318	8.40E-06	8224	textfile	0.002407191	19.83968331
GCST90199681	2-hydroxyoctanoate levels	rs7029211	9	73862954	T	C	0.983056	-0.27916	0.0605491	4.02E-06	8224	textfile	0.002578023	21.25129332
GCST90199681	2-hydroxyoctanoate levels	rs12250365	10	89772422	A	G	0.231692	0.0926098	0.0184154	4.93E-07	8224	textfile	0.003065738	25.28400981
GCST90199681	2-hydroxyoctanoate levels	rs77585588	11	45063972	A	G	0.00748539	0.452071	0.0895868	4.51E-07	8224	textfile	0.003086736	25.45772666
GCST90199681	2-hydroxyoctanoate levels	rs76619244	11	99815568	C	G	0.0156997	0.297392	0.0628958	2.26E-06	8224	textfile	0.002711147	22.35165282
GCST90199681	2-hydroxyoctanoate levels	rs72622236	16	49627427	C	A	0.385805	-0.0740584	0.0160837	4.13E-06	8224	textfile	0.002571434	21.19683861
GCST90199681	2-hydroxyoctanoate levels	rs118085936	16	83280712	C	T	0.0532585	0.159419	0.0348335	4.73E-06	8224	textfile	0.002540377	20.94017489
GCST90199681	2-hydroxyoctanoate levels	rs6503343	17	11018282	A	G	0.112013	-0.112122	0.0249261	6.85E-06	8224	textfile	0.002454272	20.22867219
GCST90199681	2-hydroxyoctanoate levels	rs11574581	19	54667225	G	A	0.0848802	0.13927	0.0278489	5.71E-07	8224	textfile	0.003031777	25.0030754
GCST90199681	2-hydroxyoctanoate levels	rs5748916	22	17156988	A	G	0.324124	-0.0747733	0.0168719	9.34E-06	8224	textfile	0.002382572	19.63629199
GCST90199682	Homocitrulline levels	rs12726652	1	106889954	A	G	0.201091	-0.0844405	0.0186944	6.28E-06	7998	textfile	0.002544431	20.39717003
GCST90199682	Homocitrulline levels	rs149152049	1	211797411	A	C	0.0157189	-0.281055	0.0612479	4.46E-06	7998	textfile	0.002625892	21.0519152
GCST90199682	Homocitrulline levels	rs145449041	2	59983063	C	T	0.00789672	0.390038	0.0861107	5.91E-06	7998	textfile	0.002558619	20.51119616
GCST90199682	Homocitrulline levels	rs6736866	2	73434858	G	C	0.230629	-0.0830696	0.017955	3.72E-06	7998	textfile	0.00266914	21.3995581
GCST90199682	Homocitrulline levels	rs17011873	2	124688613	C	T	0.21935	-0.0849946	0.0183847	3.78E-06	7998	textfile	0.002665196	21.36785655
GCST90199682	Homocitrulline levels	rs149381367	2	159109365	G	C	0.014361	0.283943	0.064014	9.18E-06	7998	textfile	0.00245394	19.66997409
GCST90199682	Homocitrulline levels	rs12989742	2	240789660	C	T	0.292502	0.0759281	0.0168742	6.81E-06	7998	textfile	0.002525104	20.24184365
GCST90199682	Homocitrulline levels	rs12490555	3	53194820	T	C	0.233488	0.0844343	0.0180873	3.04E-06	7998	textfile	0.002717235	21.78621154
GCST90199682	Homocitrulline levels	rs2285761	4	7768996	T	G	0.179857	0.0877735	0.019671	8.12E-06	7998	textfile	0.002483206	19.90514482
GCST90199682	Homocitrulline levels	rs11741406	5	6518191	A	G	0.193256	0.0865002	0.0193084	7.47E-06	7998	textfile	0.002503063	20.0647168
GCST90199682	Homocitrulline levels	rs34463406	5	115969714	T	C	0.380988	-0.0690213	0.0155186	8.68E-06	7998	textfile	0.002467215	19.77664315
GCST90199682	Homocitrulline levels	rs148874160	6	23183054	A	G	0.0209967	0.253526	0.0529352	1.67E-06	7998	textfile	0.002859768	22.93228222
GCST90199682	Homocitrulline levels	rs148170430	6	159148535	C	T	0.00661459	0.482554	0.0941732	2.99E-07	7998	textfile	0.003272144	26.24995538
GCST90199682	Homocitrulline levels	rs17544266	7	42728817	C	T	0.0326658	-0.19071	0.042891	8.73E-06	7998	textfile	0.002465818	19.76541668
GCST90199682	Homocitrulline levels	rs2727548	7	151726259	A	G	0.506254	-0.0708743	0.0154929	4.77E-06	7998	textfile	0.002609732	20.9220153
GCST90199682	Homocitrulline levels	rs117283049	11	7669396	G	T	0.0356159	-0.187452	0.0408701	4.51E-06	7998	textfile	0.002623292	21.03101058
GCST90199682	Homocitrulline levels	rs147045808	11	92545337	T	C	0.00949925	0.347563	0.077241	6.80E-06	7998	textfile	0.002525177	20.24243179
GCST90199682	Homocitrulline levels	rs78978101	12	130026756	A	C	0.00969841	-0.348657	0.077783	7.38E-06	7998	textfile	0.002505857	20.08717138
GCST90199682	Homocitrulline levels	rs8025295	15	93464119	G	C	0.775299	0.0862129	0.0184313	2.90E-06	7998	textfile	0.002728128	21.87378593
GCST90199682	Homocitrulline levels	rs140994086	16	51773494	T	C	0.0261017	0.211726	0.0469464	6.48E-06	7998	textfile	0.002536643	20.33457882
GCST90199682	Homocitrulline levels	rs929300	16	74025708	T	C	0.0348954	0.186096	0.0415711	7.59E-06	7998	textfile	0.002499326	20.0346809
GCST90199682	Homocitrulline levels	rs138767120	16	87449270	G	C	0.0298171	-0.208734	0.0445316	2.77E-06	7998	textfile	0.002739536	21.96550428
GCST90199682	Homocitrulline levels	rs3211568	16	89563372	A	G	0.192497	0.08928	0.0193344	3.88E-06	7998	textfile	0.002658944	21.31760203
GCST90199682	Homocitrulline levels	rs74251908	17	430928	T	C	0.034294	0.197529	0.0418217	2.32E-06	7998	textfile	0.002781425	22.30230502
GCST90199682	Homocitrulline levels	rs4390625	17	39464094	G	A	0.740662	-0.0943027	0.0172638	4.70E-08	7998	textfile	0.003716865	29.83093378
GCST90199682	Homocitrulline levels	rs61197953	18	1613350	C	T	0.420836	0.0706504	0.0154811	5.03E-06	7998	textfile	0.002597256	20.82173926
GCST90199682	Homocitrulline levels	rs75459253	18	11989017	A	G	0.028192	0.224504	0.0458815	9.92E-07	7998	textfile	0.00298465	23.93670329
GCST90199682	Homocitrulline levels	rs200399858	19	32851497	T	C	0.507921	-0.120814	0.0151785	1.73E-15	7998	textfile	0.007859027	63.33856252
GCST90199682	Homocitrulline levels	rs8101881	19	32873722	T	C	0.606808	0.254197	0.0152966	5.17E-62	7998	textfile	0.033375473	276.0847426
GCST90199683	Indoleacetate levels	rs2999546	1	151935363	T	G	0.637541	0.0721966	0.0158469	5.22E-06	8208	textfile	0.002522381	20.75099956
GCST90199683	Indoleacetate levels	rs4584428	1	234491997	T	G	0.11603	0.109808	0.0239353	4.48E-06	8208	textfile	0.002557647	21.04187215
GCST90199683	Indoleacetate levels	rs11889711	2	17935969	T	C	0.620089	-0.0719998	0.0157071	4.56E-06	8208	textfile	0.002553424	21.00703348
GCST90199683	Indoleacetate levels	rs1479	2	113217527	G	T	0.197771	0.0905519	0.0192077	2.42E-06	8208	textfile	0.002700429	22.21971947
GCST90199683	Indoleacetate levels	rs72551330	2	233672032	C	T	0.0147633	0.303539	0.0629629	1.43E-06	8208	textfile	0.002823542	23.23559067
GCST90199683	Indoleacetate levels	rs146089696	2	240648988	C	A	0.0258431	-0.227745	0.048348	2.47E-06	8208	textfile	0.002696068	22.18374376
GCST90199683	Indoleacetate levels	rs77535679	3	46593678	A	G	0.021052	0.272146	0.0527254	2.45E-07	8208	textfile	0.003235336	26.63534395
GCST90199683	Indoleacetate levels	rs73152633	3	149475443	T	C	0.0404457	0.179659	0.0383524	2.81E-06	8208	textfile	0.002666343	21.93850496
GCST90199683	Indoleacetate levels	rs9866361	3	179190061	A	G	0.164093	0.0952028	0.0206127	3.86E-06	8208	textfile	0.00259218	21.32670899
GCST90199683	Indoleacetate levels	rs115634566	4	1675590	C	G	0.0194495	0.241854	0.0544403	8.89E-06	8208	textfile	0.002398751	19.73148149
GCST90199683	Indoleacetate levels	rs13353672	4	181238448	A	G	0.206417	0.0847569	0.0190801	8.91E-06	8208	textfile	0.002398328	19.72799729
GCST90199683	Indoleacetate levels	rs138960177	4	189747117	T	C	0.0350566	0.204895	0.0426063	1.52E-06	8208	textfile	0.002809673	23.12114003
GCST90199683	Indoleacetate levels	rs2187200	6	162035178	G	T	0.361312	-0.0712121	0.0160922	9.63E-06	8208	textfile	0.002380151	19.57811647
GCST90199683	Indoleacetate levels	rs78906653	7	50427357	T	C	0.0749114	-0.144801	0.0290437	6.18E-07	8208	textfile	0.003019178	24.85040109
GCST90199683	Indoleacetate levels	rs11575549	7	50462479	T	C	0.0179246	-0.37948	0.056925	2.62E-11	8208	textfile	0.005385045	44.42893164
GCST90199683	Indoleacetate levels	rs867704	7	130051469	G	C	0.561746	-0.0700153	0.0154721	6.03E-06	8208	textfile	0.002488673	20.47300278
GCST90199683	Indoleacetate levels	rs72663013	8	56843191	T	G	0.0196341	-0.282142	0.0546119	2.39E-07	8208	textfile	0.003241258	26.68425446
GCST90199683	Indoleacetate levels	rs41280729	9	5571105	G	A	0.0591969	-0.148381	0.0323839	4.61E-06	8208	textfile	0.002551241	20.98903408
GCST90199683	Indoleacetate levels	rs1929252	10	29902027	C	A	0.251463	-0.0790401	0.0175887	7.00E-06	8208	textfile	0.002454273	20.18931779
GCST90199683	Indoleacetate levels	rs10999904	10	71591392	A	G	0.0982241	-0.134401	0.0257002	1.70E-07	8208	textfile	0.003320856	27.34174061
GCST90199683	Indoleacetate levels	rs76522692	10	117400423	G	A	0.0266439	-0.220452	0.0473306	3.20E-06	8208	textfile	0.002636091	21.68893521
GCST90199683	Indoleacetate levels	rs11518601	11	55238964	T	C	0.118732	-0.111869	0.0240488	3.29E-06	8208	textfile	0.002629371	21.63350337
GCST90199683	Indoleacetate levels	rs11227288	11	65749117	C	G	0.180316	0.0899903	0.019745	5.17E-06	8208	textfile	0.002524307	20.76688165
GCST90199683	Indoleacetate levels	rs35291122	14	44601011	A	G	0.0289393	-0.220159	0.0457359	1.48E-06	8208	textfile	0.002815119	23.16608222
GCST90199683	Indoleacetate levels	rs118052117	15	42517608	T	C	0.0218319	0.234493	0.0518474	6.10E-06	8208	textfile	0.002485922	20.45031327
GCST90199683	Indoleacetate levels	rs8061485	16	20463360	C	T	0.279379	-0.0845625	0.0169225	5.82E-07	8208	textfile	0.003032983	24.96437785
GCST90199683	Indoleacetate levels	rs184875464	16	70288328	T	C	0.00561386	0.525364	0.102005	2.60E-07	8208	textfile	0.003221359	26.51989891
GCST90199683	Indoleacetate levels	rs181823597	16	87640321	G	C	0.0594671	0.15968	0.0323035	7.69E-07	8208	textfile	0.002968066	24.42845799
GCST90199683	Indoleacetate levels	rs79441299	17	12355766	T	C	0.014453	0.29338	0.0638741	4.37E-06	8208	textfile	0.002563653	21.09140861
GCST90199683	Indoleacetate levels	rs240759	20	17872813	A	G	0.955495	-0.170792	0.0381475	7.56E-06	8208	textfile	0.002436162	20.03996921
GCST90199683	Indoleacetate levels	rs113532410	22	33441144	T	G	0.0584424	0.173939	0.0334364	1.97E-07	8208	textfile	0.003286155	27.05509596
GCST90199683	Indoleacetate levels	rs5751124	22	41550972	A	G	0.0332277	0.19056	0.042405	7.00E-06	8208	textfile	0.002454284	20.18940491
GCST90199684	1-linoleoylglycerol (18:2) levels	rs75445316	2	114276169	T	C	0.024875	0.241198	0.049473	1.09E-06	8212	textfile	0.002886069	23.76321122
GCST90199684	1-linoleoylglycerol (18:2) levels	rs113627835	2	225063702	C	G	0.00861964	0.382342	0.0840396	5.38E-06	8212	textfile	0.002514165	20.69332498
GCST90199684	1-linoleoylglycerol (18:2) levels	rs114473062	4	32419463	T	C	0.025608	0.226158	0.049117	4.14E-06	8212	textfile	0.002575085	21.19602683
GCST90199684	1-linoleoylglycerol (18:2) levels	rs77982886	4	64106675	G	A	0.0152346	0.316857	0.0635267	6.11E-07	8212	textfile	0.003020309	24.87185842
GCST90199684	1-linoleoylglycerol (18:2) levels	rs10006032	4	159919833	G	A	0.0573319	-0.15194	0.0334117	5.43E-06	8212	textfile	0.00251192	20.67479986
GCST90199684	1-linoleoylglycerol (18:2) levels	rs10072491	5	4715384	T	C	0.0420795	-0.17568	0.038446	4.89E-06	8212	textfile	0.002536241	20.87548329
GCST90199684	1-linoleoylglycerol (18:2) levels	rs62385039	6	895419	G	A	0.0201079	-0.258001	0.0552286	2.99E-06	8212	textfile	0.002650411	21.81769801
GCST90199684	1-linoleoylglycerol (18:2) levels	rs17410962	8	19990569	A	G	0.120383	-0.11411	0.0235805	1.30E-06	8212	textfile	0.002843517	23.41184326
GCST90199684	1-linoleoylglycerol (18:2) levels	rs2943179	8	87113088	T	C	0.221974	-0.0822174	0.0185161	8.98E-06	8212	textfile	0.002395179	19.71163545
GCST90199684	1-linoleoylglycerol (18:2) levels	rs6475038	9	16346456	G	C	0.49482	-0.0721413	0.0159373	5.99E-06	8212	textfile	0.002488899	20.48484344
GCST90199684	1-linoleoylglycerol (18:2) levels	rs10735636	9	74877161	G	C	0.981772	0.266346	0.0602083	9.70E-06	8212	textfile	0.002377371	19.56472935
GCST90199684	1-linoleoylglycerol (18:2) levels	rs117168942	10	21701387	C	T	0.0332722	0.191261	0.0431454	9.30E-06	8212	textfile	0.002387244	19.6461774
GCST90199684	1-linoleoylglycerol (18:2) levels	rs11033752	11	36708159	T	C	0.17797	-0.0907355	0.0204967	9.56E-06	8212	textfile	0.002380688	19.59209152
GCST90199684	1-linoleoylglycerol (18:2) levels	rs964184	11	116778201	C	G	0.868723	-0.116525	0.0229017	3.62E-07	8212	textfile	0.003142584	25.88195018
GCST90199684	1-linoleoylglycerol (18:2) levels	rs56354314	12	106280157	A	G	0.022346	0.235446	0.0519464	5.83E-06	8212	textfile	0.002495386	20.53836837
GCST90199684	1-linoleoylglycerol (18:2) levels	rs12858688	13	69782332	T	C	0.0249358	-0.22125	0.0491192	6.66E-06	8212	textfile	0.002464583	20.28421501
GCST90199684	1-linoleoylglycerol (18:2) levels	rs11160050	14	92187131	G	A	0.0875843	0.125943	0.028029	7.01E-06	8212	textfile	0.002452548	20.18492209
GCST90199684	1-linoleoylglycerol (18:2) levels	rs12447287	16	56904086	C	T	0.245284	0.081903	0.0180828	5.92E-06	8212	textfile	0.002491929	20.50984971
GCST90199684	1-linoleoylglycerol (18:2) levels	rs9894638	17	46835535	C	T	0.211593	0.0857298	0.0192292	8.26E-06	8212	textfile	0.002414584	19.8717175
GCST90199685	2-linoleoylglycerol (18:2) levels	rs17035713	1	10780848	G	A	0.0555824	-0.176168	0.0391241	6.71E-06	6378	textfile	0.003168855	20.26885056
GCST90199685	2-linoleoylglycerol (18:2) levels	rs77599553	1	114230144	A	T	0.024663	-0.26624	0.0570875	3.11E-06	6378	textfile	0.003398612	21.74344496
GCST90199685	2-linoleoylglycerol (18:2) levels	rs113718400	1	241640505	A	C	0.0198899	-0.278095	0.0628536	9.67E-06	6378	textfile	0.003059924	19.56995558
GCST90199685	2-linoleoylglycerol (18:2) levels	rs952263	2	52595363	T	G	0.231638	0.0960714	0.0209226	4.40E-06	6378	textfile	0.003294876	21.07757911
GCST90199685	2-linoleoylglycerol (18:2) levels	rs55920120	2	71527599	A	C	0.0354543	0.211234	0.0475892	9.05E-06	6378	textfile	0.003079547	19.69584561
GCST90199685	2-linoleoylglycerol (18:2) levels	rs4972489	2	175869870	C	A	0.219483	0.109484	0.0215719	3.87E-07	6378	textfile	0.00402244	25.75065668
GCST90199685	2-linoleoylglycerol (18:2) levels	rs11924632	3	8342446	G	A	0.319162	-0.0837752	0.0189266	9.59E-06	6378	textfile	0.003062451	19.58617059
GCST90199685	2-linoleoylglycerol (18:2) levels	rs73121585	3	78579458	A	C	0.0186813	-0.286922	0.0649528	9.99E-06	6378	textfile	0.003050147	19.50723597
GCST90199685	2-linoleoylglycerol (18:2) levels	rs141172381	3	155364642	A	G	0.0189245	0.286907	0.0647015	9.24E-06	6378	textfile	0.003073493	19.65700661
GCST90199685	2-linoleoylglycerol (18:2) levels	rs7643986	3	194026260	C	T	0.0314905	0.237339	0.0507469	2.91E-06	6378	textfile	0.003417809	21.86668632
GCST90199685	2-linoleoylglycerol (18:2) levels	rs12498693	4	21558733	A	C	0.0908947	-0.140175	0.0306696	4.87E-06	6378	textfile	0.003264527	20.88279857
GCST90199685	2-linoleoylglycerol (18:2) levels	rs72679893	4	99294430	T	C	0.0830319	-0.141425	0.031732	8.32E-06	6378	textfile	0.00310472	19.85734938
GCST90199685	2-linoleoylglycerol (18:2) levels	rs190199861	4	127836164	G	A	0.018813	0.297064	0.0645441	4.17E-06	6378	textfile	0.003310262	21.17633233
GCST90199685	2-linoleoylglycerol (18:2) levels	rs117372736	6	69477429	T	G	0.0135114	0.346995	0.0766527	5.99E-06	6378	textfile	0.003202682	20.4859125
GCST90199685	2-linoleoylglycerol (18:2) levels	rs4946146	6	116234813	T	C	0.0182161	0.311867	0.0660179	2.31E-06	6378	textfile	0.003486695	22.30895501
GCST90199685	2-linoleoylglycerol (18:2) levels	rs59927118	8	10927516	T	C	0.233493	0.0964238	0.0209287	4.08E-06	6378	textfile	0.003317084	21.22011698
GCST90199685	2-linoleoylglycerol (18:2) levels	rs34291068	10	33157079	A	C	0.0631083	0.159431	0.0358652	8.78E-06	6378	textfile	0.003088667	19.75435344
GCST90199685	2-linoleoylglycerol (18:2) levels	rs78575779	11	132983703	G	A	0.0286499	-0.234076	0.0525518	8.42E-06	6378	textfile	0.003101025	19.83363772
GCST90199685	2-linoleoylglycerol (18:2) levels	rs111764634	12	26030131	A	C	0.0711024	0.160187	0.03428	2.97E-06	6378	textfile	0.003411961	21.82914385
GCST90199685	2-linoleoylglycerol (18:2) levels	rs189863837	12	129450796	A	G	0.0248153	0.280524	0.0568874	8.17E-07	6378	textfile	0.003798138	24.30925611
GCST90199685	2-linoleoylglycerol (18:2) levels	rs56327721	17	78409221	T	C	0.106214	-0.132143	0.0284005	3.27E-06	6378	textfile	0.00338283	21.6421372
GCST90199685	2-linoleoylglycerol (18:2) levels	rs6081988	20	20401286	C	T	0.101462	0.130879	0.0293982	8.51E-06	6378	textfile	0.003097893	19.81354791
GCST90199685	2-linoleoylglycerol (18:2) levels	rs11552067	21	44330365	A	G	0.587463	0.0845951	0.0181892	3.31E-06	6378	textfile	0.003379935	21.62355091
GCST90199686	Indolepropionate levels	rs9432398	1	94868430	G	A	0.0316989	0.221475	0.0445422	6.62E-07	8153	textfile	0.003023247	24.71721551
GCST90199686	Indolepropionate levels	rs80346659	1	190587579	C	G	0.0253623	-0.223208	0.0489983	5.23E-06	8153	textfile	0.002538844	20.7467913
GCST90199686	Indolepropionate levels	rs6664713	1	204382965	A	C	0.0247598	0.221278	0.0497353	8.62E-06	8153	textfile	0.002422013	19.78975611
GCST90199686	Indolepropionate levels	rs1878503	2	72024621	A	G	0.46355	0.0695737	0.0155972	8.17E-06	8153	textfile	0.002434562	19.89254591
GCST90199686	Indolepropionate levels	rs11681248	2	136062506	T	C	0.629022	-0.0861776	0.01577	4.64E-08	8153	textfile	0.003649389	29.85512228
GCST90199686	Indolepropionate levels	rs76260755	3	2566507	T	C	0.110017	-0.113035	0.0255573	9.74E-06	8153	textfile	0.002393524	19.55642138
GCST90199686	Indolepropionate levels	rs9857968	3	185638205	T	C	0.0567903	0.150356	0.0334056	6.77E-06	8153	textfile	0.002478607	20.25332933
GCST90199686	Indolepropionate levels	rs76157950	5	94928720	A	G	0.0186095	0.259172	0.0571721	5.81E-06	8153	textfile	0.002514185	20.5447718
GCST90199686	Indolepropionate levels	rs853154	5	143246483	C	G	0.156615	0.102766	0.0214138	1.59E-06	8153	textfile	0.002816884	23.02527744
GCST90199686	Indolepropionate levels	rs117276795	10	72312216	A	G	0.0103757	0.356183	0.0769361	3.66E-06	8153	textfile	0.002621974	21.42789407
GCST90199686	Indolepropionate levels	rs11822621	11	109342489	T	G	0.100928	-0.117218	0.025765	5.38E-06	8153	textfile	0.002532268	20.69291965
GCST90199686	Indolepropionate levels	rs497768	11	117880025	G	C	0.561103	-0.0739761	0.0160037	3.79E-06	8153	textfile	0.002613894	21.36168521
GCST90199686	Indolepropionate levels	rs9565718	13	82019296	A	T	0.630251	-0.0847838	0.0167172	3.94E-07	8153	textfile	0.003144946	25.71533164
GCST90199686	Indolepropionate levels	rs61974973	14	33440005	G	A	0.0761626	0.132651	0.0296776	7.83E-06	8153	textfile	0.002444461	19.97362783
GCST90199686	Indolepropionate levels	rs198260	14	56714297	A	G	0.97371	0.22816	0.048609	2.68E-06	8153	textfile	0.002694984	22.02617542
GCST90199686	Indolepropionate levels	rs8061485	16	20463360	C	T	0.278471	-0.175473	0.0171848	1.77E-24	8153	textfile	0.012626864	104.2377645
GCST90199686	Indolepropionate levels	rs4316784	16	74617721	C	T	0.826904	0.0920404	0.0207915	9.56E-06	8153	textfile	0.002397868	19.59200128
GCST90199686	Indolepropionate levels	rs9981680	21	32008646	G	T	0.0427167	0.169465	0.0383093	9.71E-06	8153	textfile	0.00239438	19.56343221
GCST90199687	Threonate levels	rs567440118	1	83001622	A	G	0.00560552	-0.484057	0.102614	2.39E-06	8151	textfile	0.002722606	22.2470894
GCST90199687	Threonate levels	rs647667	1	181416933	C	T	0.0591665	0.144169	0.0324617	8.95E-06	8151	textfile	0.002414019	19.71944452
GCST90199687	Threonate levels	rs75194109	2	41679986	C	T	0.00818764	-0.397999	0.0851016	2.91E-06	8151	textfile	0.002676171	21.86663399
GCST90199687	Threonate levels	rs11126412	2	73660507	T	A	0.222311	0.0812665	0.0182574	8.54E-06	8151	textfile	0.002424823	19.80791097
GCST90199687	Threonate levels	rs4663135	2	234402679	C	T	0.784904	0.0837071	0.018929	9.77E-06	8151	textfile	0.002393413	19.55071634
GCST90199687	Threonate levels	rs535146	3	6939905	A	T	0.384514	0.0748445	0.0158705	2.41E-06	8151	textfile	0.002721099	22.23473658
GCST90199687	Threonate levels	rs145376871	3	78448608	T	G	0.0191146	-0.246684	0.0554495	8.63E-06	8151	textfile	0.00242227	19.78700756
GCST90199687	Threonate levels	rs76954195	3	87879048	G	C	0.028169	0.206021	0.0459715	7.41E-06	8151	textfile	0.00245791	20.07886026
GCST90199687	Threonate levels	rs78921993	4	7631167	G	A	0.07346	-0.129378	0.0291215	8.88E-06	8151	textfile	0.00241564	19.73271345
GCST90199687	Threonate levels	rs184637108	4	87970891	T	A	0.0078808	-0.381288	0.0860405	9.36E-06	8151	textfile	0.002403502	19.63332466
GCST90199687	Threonate levels	rs139591016	4	98895019	C	T	0.0203237	-0.244512	0.0539409	5.82E-06	8151	textfile	0.002514546	20.54269433
GCST90199687	Threonate levels	rs73766900	5	67428058	A	G	0.0293864	0.209381	0.0453361	3.87E-06	8151	textfile	0.002609999	21.32453888
GCST90199687	Threonate levels	rs111498995	5	69524538	T	A	0.0168734	0.275959	0.0591476	3.08E-06	8151	textfile	0.002663457	21.76247551
GCST90199687	Threonate levels	rs62381620	5	139350290	G	T	0.0304893	-0.293756	0.0441641	2.90E-11	8151	textfile	0.005398498	44.23114147
GCST90199687	Threonate levels	rs61744140	5	141194505	G	T	0.000184411	-2.86664	0.562079	3.40E-07	8151	textfile	0.003180951	26.00429105
GCST90199687	Threonate levels	rs80179348	6	92821947	T	A	0.0133227	-0.319612	0.066975	1.82E-06	8151	textfile	0.002786109	22.76743648
GCST90199687	Threonate levels	rs149656965	6	169391708	T	C	0.0120586	-0.320596	0.0696557	4.17E-06	8151	textfile	0.002592178	21.17855385
GCST90199687	Threonate levels	rs78263978	7	16795578	A	G	0.02583	-0.22873	0.0484595	2.36E-06	8151	textfile	0.002725788	22.27315949
GCST90199687	Threonate levels	rs2394872	7	98583433	C	A	0.0928766	-0.121016	0.0261549	3.71E-06	8151	textfile	0.002619566	21.40291293
GCST90199687	Threonate levels	rs77181656	8	11560832	T	C	0.0133923	-0.318701	0.066826	1.85E-06	8151	textfile	0.002782626	22.73889437
GCST90199687	Threonate levels	rs76379749	8	16238488	C	T	0.0217525	-0.229603	0.0518367	9.45E-06	8151	textfile	0.002401184	19.61434678
GCST90199687	Threonate levels	rs7875568	9	127750741	G	T	0.0196633	-0.255385	0.0546341	2.95E-06	8151	textfile	0.002673558	21.84522937
GCST90199687	Threonate levels	rs72774956	10	2830418	A	G	0.0203856	-0.239983	0.0535446	7.40E-06	8151	textfile	0.002458384	20.08274268
GCST90199687	Threonate levels	rs826459	10	70646994	A	G	0.70797	0.0767693	0.017064	6.83E-06	8151	textfile	0.002476997	20.23517204
GCST90199687	Threonate levels	rs74850022	12	94667490	T	C	0.0122956	-0.30887	0.0693354	8.40E-06	8151	textfile	0.002428703	19.83968763
GCST90199687	Threonate levels	rs7960425	12	118971939	C	G	0.024852	0.238798	0.0488539	1.02E-06	8151	textfile	0.002922677	23.88670889
GCST90199687	Threonate levels	rs4783107	16	84962841	C	T	0.886875	-0.116779	0.0239738	1.11E-06	8151	textfile	0.002902568	23.72188372
GCST90199688	N-acetylglycine levels	rs75446748	1	34909640	C	T	0.142724	-0.100817	0.0215403	2.86E-06	8250	textfile	0.002648247	21.90073795
GCST90199688	N-acetylglycine levels	rs1890452	1	75726823	A	G	0.337406	-0.0770614	0.0157164	9.43E-07	8250	textfile	0.002905694	24.03600834
GCST90199688	N-acetylglycine levels	rs112816924	1	212158947	T	C	0.0153734	0.275875	0.0608934	5.89E-06	8250	textfile	0.002481711	20.52007523
GCST90199688	N-acetylglycine levels	rs16824802	2	145354897	T	C	0.201151	0.0978791	0.0188923	2.21E-07	8250	textfile	0.00324299	26.83520837
GCST90199688	N-acetylglycine levels	rs1047891	2	210675783	A	C	0.307889	0.381478	0.0157461	1.16E-129	8250	textfile	0.066418815	586.7967332
GCST90199688	N-acetylglycine levels	rs62182612	2	212238489	A	G	0.194247	-0.0838786	0.0187414	7.62E-06	8250	textfile	0.002422095	20.02594366
GCST90199688	N-acetylglycine levels	rs77976040	3	66829559	C	A	0.0176413	0.25373	0.0570551	8.70E-06	8250	textfile	0.002391448	19.77194533
GCST90199688	N-acetylglycine levels	rs9821781	3	149644618	A	G	0.560748	0.0826592	0.0152654	6.14E-08	8250	textfile	0.00354137	29.31303064
GCST90199688	N-acetylglycine levels	rs358908	3	155687953	C	T	0.258424	-0.0883162	0.0172318	2.97E-07	8250	textfile	0.003173839	26.26117547
GCST90199688	N-acetylglycine levels	rs12233751	4	81933213	C	A	0.140374	-0.107576	0.021548	5.96E-07	8250	textfile	0.003011985	24.9179066
GCST90199688	N-acetylglycine levels	rs115090460	6	38257980	T	A	0.0255581	-0.213667	0.04776	7.69E-06	8250	textfile	0.002420137	20.00971819
GCST90199688	N-acetylglycine levels	rs243795	6	54528751	C	T	0.208481	0.0882873	0.0184131	1.63E-06	8250	textfile	0.002778946	22.98462122
GCST90199688	N-acetylglycine levels	rs4947536	7	56111673	G	C	0.499694	-0.0672825	0.0150525	7.83E-06	8250	textfile	0.00241592	19.9747647
GCST90199688	N-acetylglycine levels	rs11136810	8	4954816	G	C	0.400543	0.072029	0.0152368	2.28E-06	8250	textfile	0.00270146	22.3419945
GCST90199688	N-acetylglycine levels	rs76513761	8	135742865	C	T	0.0282572	0.202404	0.0452943	7.87E-06	8250	textfile	0.002414611	19.96391818
GCST90199688	N-acetylglycine levels	rs78612075	9	12854868	A	G	0.0158633	0.271706	0.0604624	7.00E-06	8250	textfile	0.002441811	20.18935281
GCST90199688	N-acetylglycine levels	rs10757444	9	23661372	A	G	0.69497	0.080588	0.0163581	8.37E-07	8250	textfile	0.002933225	24.26441033
GCST90199688	N-acetylglycine levels	rs144831076	9	103329540	C	T	0.0180032	-0.284047	0.056482	4.93E-07	8250	textfile	0.003056167	25.28453577
GCST90199688	N-acetylglycine levels	rs151202997	11	47595900	T	G	0.0315572	0.193942	0.0427714	5.78E-06	8250	textfile	0.002486004	20.55566408
GCST90199688	N-acetylglycine levels	rs596603	11	67592132	G	T	0.572668	-0.115999	0.0149808	9.70E-15	8250	textfile	0.007215056	59.94226954
GCST90199688	N-acetylglycine levels	rs7127777	11	122218881	C	G	0.445641	-0.0733441	0.0154452	2.05E-06	8250	textfile	0.002725862	22.54436455
GCST90199688	N-acetylglycine levels	rs11108842	12	97145788	G	T	0.00985641	-0.347252	0.0751899	3.87E-06	8250	textfile	0.002578667	21.32382947
GCST90199688	N-acetylglycine levels	rs2329096	13	78475624	T	C	0.351672	0.0709468	0.015894	8.05E-06	8250	textfile	0.002409337	19.92020988
GCST90199688	N-acetylglycine levels	rs141342711	16	20725063	T	C	0.0552779	0.156311	0.0326222	1.66E-06	8250	textfile	0.002775184	22.95341426
GCST90199688	N-acetylglycine levels	rs78829102	17	36687208	A	G	0.035272	0.188424	0.0402532	2.86E-06	8250	textfile	0.002648901	21.90616324
GCST90199688	N-acetylglycine levels	rs117206739	18	45172745	T	C	0.0202867	0.23915	0.0531026	6.68E-06	8250	textfile	0.002452386	20.27700943
GCST90199688	N-acetylglycine levels	rs9614932	22	44786685	T	C	0.143251	-0.101483	0.0214974	2.35E-06	8250	textfile	0.002693948	22.27970434
GCST90199689	Glycolithocholate levels	rs187970821	1	202289989	G	A	0.0104006	-0.36255	0.0819826	9.77E-06	7158	textfile	0.002724682	19.55109482
GCST90199689	Glycolithocholate levels	rs115887046	2	18065994	C	T	0.0330149	-0.206093	0.046384	8.86E-06	7158	textfile	0.00275044	19.7364357
GCST90199689	Glycolithocholate levels	rs73918203	2	22872700	A	G	0.0496689	-0.179866	0.0388237	3.61E-06	7158	textfile	0.002989595	21.45768898
GCST90199689	Glycolithocholate levels	rs13405102	2	47022693	G	A	0.467103	0.0780611	0.0171532	5.34E-06	7158	textfile	0.002884912	20.70416256
GCST90199689	Glycolithocholate levels	rs79407744	2	76983307	A	G	0.0115007	0.360499	0.0784962	4.38E-06	7158	textfile	0.002937929	21.08577172
GCST90199689	Glycolithocholate levels	rs77376288	2	80717604	C	T	0.00937194	0.42291	0.0866346	1.05E-06	7158	textfile	0.003318013	23.82274476
GCST90199689	Glycolithocholate levels	rs113654354	2	198289969	G	A	0.024409	-0.239492	0.054054	9.40E-06	7158	textfile	0.002734924	19.62478849
GCST90199689	Glycolithocholate levels	rs55971662	2	240645537	T	C	0.440459	0.0761508	0.0170398	7.86E-06	7158	textfile	0.002782391	19.96634597
GCST90199689	Glycolithocholate levels	rs7646869	3	18611927	A	C	0.383482	-0.0761641	0.0170125	7.57E-06	7158	textfile	0.002792276	20.03747486
GCST90199689	Glycolithocholate levels	rs7629795	3	180870396	A	T	0.864328	0.108234	0.0242047	7.76E-06	7158	textfile	0.002785639	19.98971707
GCST90199689	Glycolithocholate levels	rs6823721	4	121651899	T	C	0.520367	-0.0756087	0.0164302	4.19E-06	7158	textfile	0.002949736	21.17076151
GCST90199689	Glycolithocholate levels	rs6810998	4	139772114	T	C	0.0889636	-0.151927	0.0297616	3.31E-07	7158	textfile	0.003627333	26.05169658
GCST90199689	Glycolithocholate levels	rs138634970	5	14557386	T	C	0.01307	-0.326848	0.0726276	6.79E-06	7158	textfile	0.002821432	20.24729057
GCST90199689	Glycolithocholate levels	rs146058026	6	37710361	G	C	0.0120152	-0.350809	0.0764568	4.47E-06	7158	textfile	0.002932527	21.04688639
GCST90199689	Glycolithocholate levels	rs12662646	6	105989266	A	G	0.0603497	-0.165539	0.0347192	1.86E-06	7158	textfile	0.003165865	22.72688285
GCST90199689	Glycolithocholate levels	rs11101389	10	48579492	A	T	0.268308	-0.0917167	0.0190277	1.43E-06	7158	textfile	0.003235379	23.22752239
GCST90199689	Glycolithocholate levels	rs11817632	10	107699656	A	G	0.0194032	-0.271521	0.0604452	7.06E-06	7158	textfile	0.002811053	20.1725987
GCST90199689	Glycolithocholate levels	rs182015775	11	37031811	A	G	0.11646	-0.128395	0.0260547	8.31E-07	7158	textfile	0.003381127	24.27742981
GCST90199689	Glycolithocholate levels	rs118171449	11	39814174	T	C	0.0767077	0.140008	0.031363	8.04E-06	7158	textfile	0.002776332	19.92274358
GCST90199689	Glycolithocholate levels	rs146355728	14	21042448	T	G	0.00830869	-0.424019	0.0914518	3.54E-06	7158	textfile	0.002994278	21.49140245
GCST90199689	Glycolithocholate levels	rs60850040	14	51299783	C	T	0.0656601	-0.154409	0.0332636	3.45E-06	7158	textfile	0.003001301	21.54196716
GCST90199689	Glycolithocholate levels	rs1818709	15	54502079	C	G	0.453585	-0.0762769	0.0168878	6.28E-06	7158	textfile	0.002841923	20.39475782
GCST90199689	Glycolithocholate levels	rs62052803	17	22189280	C	T	0.0454737	-0.176732	0.0399741	9.82E-06	7158	textfile	0.002723309	19.54121815
GCST90199689	Glycolithocholate levels	rs296366	19	47871281	C	T	0.754105	-0.0945409	0.0194924	1.23E-06	7158	textfile	0.00327561	23.51730073
GCST90199689	Glycolithocholate levels	rs16982178	22	26481497	A	G	0.143877	-0.111062	0.0236265	2.59E-06	7158	textfile	0.003077527	22.09076912
GCST90199690	EDTA levels	rs116301309	1	205899302	A	C	0.0125152	-0.315234	0.0672785	2.79E-06	8239	textfile	0.002657561	21.9486629
GCST90199690	EDTA levels	rs9784059	2	53494172	T	C	0.0557718	-0.148526	0.0325498	5.04E-06	8239	textfile	0.002520796	20.81626866
GCST90199690	EDTA levels	rs2435388	2	136866289	G	A	0.765692	-0.0823434	0.0178025	3.74E-06	8239	textfile	0.002589971	21.38898445
GCST90199690	EDTA levels	rs11688483	2	152948430	G	A	0.310804	-0.0751194	0.0163022	4.07E-06	8239	textfile	0.002570511	21.22786662
GCST90199690	EDTA levels	rs73212280	3	195598495	G	A	0.118421	0.118902	0.0232367	3.10E-07	8239	textfile	0.00316794	26.17724759
GCST90199690	EDTA levels	rs10512739	5	40431779	G	A	0.0936777	-0.113507	0.0256877	9.93E-06	8239	textfile	0.002364244	19.52043146
GCST90199690	EDTA levels	rs79242179	5	114110083	A	G	0.0120423	-0.329439	0.0689279	1.76E-06	8239	textfile	0.002764923	22.83781185
GCST90199690	EDTA levels	rs149452470	5	174912278	G	C	0.0166054	0.268339	0.0583171	4.20E-06	8239	textfile	0.002563224	21.16753657
GCST90199690	EDTA levels	rs7776366	6	161120087	C	T	0.695232	0.074063	0.0167413	9.69E-06	8239	textfile	0.002369842	19.56675488
GCST90199690	EDTA levels	rs57900160	7	94356953	G	C	0.257555	-0.0804207	0.0172759	3.24E-06	8239	textfile	0.002623246	21.66451136
GCST90199690	EDTA levels	rs62577978	9	120507275	A	G	0.138669	-0.0981073	0.0218942	7.43E-06	8239	textfile	0.002431156	20.07423706
GCST90199690	EDTA levels	rs12831673	12	23205863	A	G	0.055853	0.155271	0.0325321	1.82E-06	8239	textfile	0.002757293	22.77461615
GCST90199690	EDTA levels	rs117358502	14	35759681	A	G	0.0320248	0.193608	0.0424643	5.13E-06	8239	textfile	0.00251669	20.78228143
GCST90199690	EDTA levels	rs77657639	15	80590631	C	A	0.0789602	0.123886	0.0277549	8.06E-06	8239	textfile	0.002412358	19.91864039
GCST90199690	EDTA levels	rs34922061	15	81905474	A	C	0.17996	0.0893043	0.0197543	6.16E-06	8239	textfile	0.002474406	20.43224157
GCST90199690	EDTA levels	rs10459865	16	77083529	C	T	0.112471	0.105994	0.0236672	7.52E-06	8239	textfile	0.002428501	20.05226176
GCST90199690	EDTA levels	rs183037566	22	35799865	A	G	0.00997203	0.352731	0.0751141	2.65E-06	8239	textfile	0.002669371	22.0464611
GCST90199691	1-methylhistidine levels	rs56407361	1	230901445	T	C	0.0585443	0.143585	0.0313911	4.78E-06	8226	textfile	0.002536957	20.91700367
GCST90199691	1-methylhistidine levels	rs140416084	1	246956201	A	G	0.105825	-0.12314	0.0242476	3.81E-07	8226	textfile	0.00312545	25.78428998
GCST90199691	1-methylhistidine levels	rs149464341	2	81969769	T	G	0.00870465	-0.367016	0.0807331	5.47E-06	8226	textfile	0.002506042	20.66146605
GCST90199691	1-methylhistidine levels	rs4686501	3	189158048	G	A	0.91482	-0.1202	0.0266383	6.41E-06	8226	textfile	0.002469071	20.35590056
GCST90199691	1-methylhistidine levels	rs546649	4	16723935	T	C	0.428694	-0.0736867	0.0152675	1.39E-06	8226	textfile	0.002823746	23.2882446
GCST90199691	1-methylhistidine levels	rs544646419	4	86135840	G	A	0.0178637	-0.253741	0.0563403	6.68E-06	8226	textfile	0.002459715	20.27857252
GCST90199691	1-methylhistidine levels	rs73864608	4	168685775	A	G	0.0192942	-0.248871	0.0541941	4.39E-06	8226	textfile	0.002557078	21.0833183
GCST90199691	1-methylhistidine levels	rs11133665	5	1188170	A	G	0.291059	0.156172	0.0164769	2.59E-21	8226	textfile	0.010803124	89.81517672
GCST90199691	1-methylhistidine levels	rs79479138	5	1238873	T	C	0.0161908	0.278813	0.0594002	2.68E-06	8226	textfile	0.00267116	22.02645574
GCST90199691	1-methylhistidine levels	rs1990897	5	115192691	G	T	0.321116	0.0781977	0.0159956	1.02E-06	8226	textfile	0.002896932	23.89358328
GCST90199691	1-methylhistidine levels	rs80220760	6	15241783	G	A	0.015379	0.287214	0.0604881	2.05E-06	8226	textfile	0.002733342	22.54061292
GCST90199691	1-methylhistidine levels	rs78654791	6	75129988	G	C	0.0259158	0.212125	0.0474708	7.88E-06	8226	textfile	0.002421525	19.96296318
GCST90199691	1-methylhistidine levels	rs7746774	6	139030342	G	A	0.144242	-0.106907	0.021178	4.46E-07	8226	textfile	0.003088236	25.47632578
GCST90199691	1-methylhistidine levels	rs10094039	8	129577430	G	A	0.622218	-0.069388	0.0154645	7.23E-06	8226	textfile	0.002441443	20.12757114
GCST90199691	1-methylhistidine levels	rs2218687	9	103158134	A	G	0.146767	0.0948989	0.0214092	9.31E-06	8226	textfile	0.00238285	19.64336447
GCST90199691	1-methylhistidine levels	rs1903860	10	87860453	C	T	0.142707	-0.0951231	0.0213894	8.70E-06	8226	textfile	0.002398519	19.77284593
GCST90199691	1-methylhistidine levels	rs10886134	10	117779893	C	A	0.567596	0.0673851	0.0151425	8.58E-06	8226	textfile	0.002401594	19.79825831
GCST90199691	1-methylhistidine levels	rs61910449	11	96704082	T	C	0.0361754	-0.179716	0.0397708	6.22E-06	8226	textfile	0.002476164	20.41452268
GCST90199691	1-methylhistidine levels	rs111339300	12	101440638	A	G	0.110438	-0.120806	0.0240792	5.25E-07	8226	textfile	0.003050544	25.1644416
GCST90199691	1-methylhistidine levels	rs73154072	13	26966935	G	A	0.0161842	-0.27116	0.0593007	4.82E-06	8226	textfile	0.002535365	20.90383685
GCST90199691	1-methylhistidine levels	rs9526057	13	45312323	A	G	0.261171	-0.0823478	0.0172987	1.93E-06	8226	textfile	0.002747221	22.65538592
GCST90199691	1-methylhistidine levels	rs1535573	14	57602334	G	A	0.780847	-0.0822322	0.0180298	5.09E-06	8226	textfile	0.002522414	20.79679432
GCST90199691	1-methylhistidine levels	rs7145174	14	70820051	A	G	0.0434889	0.167413	0.0364336	4.33E-06	8226	textfile	0.00256019	21.10904484
GCST90199691	1-methylhistidine levels	rs148226190	14	73457377	G	T	0.0116579	-0.331065	0.0702443	2.44E-06	8226	textfile	0.002693051	22.20745333
GCST90199691	1-methylhistidine levels	rs12901652	15	38508928	T	C	0.0484837	0.155465	0.0348044	7.94E-06	8226	textfile	0.00241967	19.9476324
GCST90199691	1-methylhistidine levels	rs1554410	15	56428517	G	T	0.438307	0.0680514	0.015105	6.63E-06	8226	textfile	0.002461352	20.29210336
GCST90199691	1-methylhistidine levels	rs1670276	15	99073027	C	T	0.129835	0.109213	0.0224365	1.13E-06	8226	textfile	0.002872107	23.68824308
GCST90199691	1-methylhistidine levels	rs35285898	17	39399619	C	A	0.262279	0.159332	0.0168676	3.52E-21	8226	textfile	0.010730632	89.20595041
GCST90199691	1-methylhistidine levels	rs4043681	18	24087281	G	A	0.90818	0.130261	0.0260698	5.83E-07	8226	textfile	0.003025858	24.96018578
GCST90199691	1-methylhistidine levels	rs6118747	20	9834021	G	A	0.210838	-0.0916807	0.0182847	5.33E-07	8226	textfile	0.003046956	25.13474938
GCST90199691	1-methylhistidine levels	rs35042303	20	52070514	T	C	0.0664537	0.169952	0.0300921	1.63E-08	8226	textfile	0.003862586	31.88907803
GCST90199691	1-methylhistidine levels	rs148357196	20	58290517	T	A	0.00913298	0.34753	0.0778149	7.97E-06	8226	textfile	0.002418904	19.94130012
GCST90199692	Citramalate levels	rs188517032	1	153753929	G	A	0.019111	0.27034	0.0605876	8.12E-06	7125	textfile	0.002786483	19.90357985
GCST90199692	Citramalate levels	rs12131960	1	221267758	A	T	0.270845	0.0839684	0.0187574	7.59E-06	7125	textfile	0.00280467	20.03385618
GCST90199692	Citramalate levels	rs13391525	2	59226342	G	C	0.162856	-0.102419	0.0224149	4.90E-06	7125	textfile	0.002921675	20.87207019
GCST90199692	Citramalate levels	rs79981355	2	78319900	C	T	0.11165	-0.12161	0.0260117	2.94E-06	7125	textfile	0.003058342	21.8513956
GCST90199692	Citramalate levels	rs62180249	2	211596857	T	C	0.263858	0.0938403	0.0192855	1.14E-06	7125	textfile	0.003312008	23.66982488
GCST90199692	Citramalate levels	rs11563055	2	233996744	G	A	0.0126074	-0.331464	0.0744809	8.57E-06	7125	textfile	0.002771995	19.79980795
GCST90199692	Citramalate levels	rs76762532	4	96681142	T	G	0.0329989	-0.21222	0.046059	4.07E-06	7125	textfile	0.002970754	21.22372876
GCST90199692	Citramalate levels	rs72713558	4	188410042	G	A	0.0872735	-0.129284	0.0292191	9.66E-06	7125	textfile	0.002740182	19.57194412
GCST90199692	Citramalate levels	rs12055187	5	16725923	A	G	0.0192061	0.268581	0.0604753	8.95E-06	7125	textfile	0.002760635	19.71844147
GCST90199692	Citramalate levels	rs141073864	5	150052701	C	T	0.0150671	0.308909	0.0687729	7.06E-06	7125	textfile	0.002823667	20.16993613
GCST90199692	Citramalate levels	rs80028711	5	173119322	G	A	0.0117325	0.34128	0.0761119	7.33E-06	7125	textfile	0.002813895	20.0999337
GCST90199692	Citramalate levels	rs148830279	6	48982240	T	C	0.00725556	-0.43597	0.0967004	6.53E-06	7125	textfile	0.002844688	20.32051665
GCST90199692	Citramalate levels	rs2502543	6	69767427	G	A	0.270452	-0.0847163	0.0188698	7.14E-06	7125	textfile	0.0028209	20.1501109
GCST90199692	Citramalate levels	rs12211905	6	73748110	G	T	0.477649	0.0758092	0.0167419	5.95E-06	7125	textfile	0.002869469	20.49804376
GCST90199692	Citramalate levels	rs188983534	6	103709194	A	G	0.0642616	-0.155646	0.0338062	4.14E-06	7125	textfile	0.002966253	21.19148011
GCST90199692	Citramalate levels	rs17665117	6	148905721	A	T	0.0895377	0.131321	0.029673	9.62E-06	7125	textfile	0.002741375	19.58048861
GCST90199692	Citramalate levels	rs116991170	7	118935307	T	C	0.0207334	0.268336	0.0579862	3.70E-06	7125	textfile	0.002996542	21.40852077
GCST90199692	Citramalate levels	rs1889899	9	26789942	G	A	0.381116	0.0900574	0.0170887	1.36E-07	7125	textfile	0.003882812	27.76507388
GCST90199692	Citramalate levels	rs76427286	10	2677448	A	G	0.023197	-0.247755	0.0547662	6.07E-06	7125	textfile	0.002864106	20.45962716
GCST90199692	Citramalate levels	rs117013417	10	7133489	T	C	0.0121574	-0.337827	0.075726	8.15E-06	7125	textfile	0.002785495	19.89650313
GCST90199692	Citramalate levels	rs1157094	11	97304894	A	C	0.819934	-0.104351	0.0214635	1.16E-06	7125	textfile	0.003306503	23.63035362
GCST90199692	Citramalate levels	rs221084	12	69484339	T	C	0.143109	0.108157	0.0235317	4.30E-06	7125	textfile	0.002956188	21.1193591
GCST90199692	Citramalate levels	rs41281112	13	99866380	T	C	0.0238865	-0.266851	0.0539977	7.74E-07	7125	textfile	0.003415987	24.41547745
GCST90199692	Citramalate levels	rs12900072	15	75014807	A	G	0.462872	0.0775075	0.0166471	3.23E-06	7125	textfile	0.003033235	21.67146929
GCST90199692	Citramalate levels	rs142847889	17	34976593	G	C	0.00562272	0.528397	0.110597	1.77E-06	7125	textfile	0.003193449	22.81981235
GCST90199693	3-hydroxydecanoate levels	rs28415528	1	151907285	A	G	0.317899	-0.209871	0.016024	3.41E-39	8239	textfile	0.020395726	171.4974055
GCST90199693	3-hydroxydecanoate levels	rs299647	3	12497739	C	T	0.20984	-0.0858123	0.0185046	3.53E-06	8239	textfile	0.002603353	21.49979131
GCST90199693	3-hydroxydecanoate levels	rs6844622	4	56743629	G	C	0.580469	-0.0711572	0.0154677	4.22E-06	8239	textfile	0.002562109	21.15830063
GCST90199693	3-hydroxydecanoate levels	rs114537113	5	9706991	T	C	0.0114546	-0.330467	0.071325	3.60E-06	8239	textfile	0.002598771	21.46185213
GCST90199693	3-hydroxydecanoate levels	rs80144245	5	96792319	C	T	0.032466	-0.208918	0.0425154	8.93E-07	8239	textfile	0.002922225	24.14091592
GCST90199693	3-hydroxydecanoate levels	rs111528473	6	37702057	A	G	0.00730105	0.403688	0.0884272	4.99E-06	8239	textfile	0.00252318	20.83600705
GCST90199693	3-hydroxydecanoate levels	rs144727225	8	82629961	T	C	0.0236938	-0.225369	0.0493589	4.97E-06	8239	textfile	0.002523977	20.84260381
GCST90199693	3-hydroxydecanoate levels	rs488485	11	116412455	C	T	0.841825	-0.0943596	0.0211094	7.82E-06	8239	textfile	0.002419323	19.9762961
GCST90199693	3-hydroxydecanoate levels	rs11052064	12	32548263	C	T	0.0554543	0.145747	0.0327583	8.62E-06	8239	textfile	0.002396844	19.79024177
GCST90199693	3-hydroxydecanoate levels	rs9603710	13	40254891	G	T	0.512044	-0.066296	0.0149651	9.42E-06	8239	textfile	0.002376335	19.62049538
GCST90199693	3-hydroxydecanoate levels	rs9530666	13	77482029	C	A	0.533242	-0.0689846	0.015239	5.99E-06	8239	textfile	0.002481064	20.48735656
GCST90199693	3-hydroxydecanoate levels	rs59627096	13	109665263	G	A	0.161978	-0.0943227	0.0206078	4.72E-06	8239	textfile	0.002536249	20.9441987
GCST90199693	3-hydroxydecanoate levels	rs12453818	17	8931278	G	A	0.703012	0.0764897	0.0169153	6.13E-06	8239	textfile	0.002475686	20.44283245
GCST90199693	3-hydroxydecanoate levels	rs10445235	17	74264155	T	C	0.761006	0.0823205	0.017876	4.12E-06	8239	textfile	0.002567346	21.20166023
GCST90199693	3-hydroxydecanoate levels	rs148758368	20	22738936	T	A	0.00863747	0.370269	0.0808217	4.62E-06	8239	textfile	0.002540969	20.98327668
GCST90199694	1,3-dimethylurate levels	rs138045396	1	28561889	A	G	0.0350913	0.199454	0.044885	8.84E-06	7444	textfile	0.002645612	19.74087247
GCST90199694	1,3-dimethylurate levels	rs10194878	2	138639888	C	T	0.283293	0.0873181	0.0182519	1.72E-06	7444	textfile	0.003065158	22.88103651
GCST90199694	1,3-dimethylurate levels	rs78121311	3	103812795	G	T	0.039261	-0.203071	0.0427853	2.07E-06	7444	textfile	0.003017088	22.52111837
GCST90199694	1,3-dimethylurate levels	rs7699259	4	32221352	A	G	0.472503	0.0805936	0.0166295	1.26E-06	7444	textfile	0.003145344	23.48151044
GCST90199694	1,3-dimethylurate levels	rs6859899	5	58612645	G	A	0.157066	-0.10352	0.0224663	4.07E-06	7444	textfile	0.002844082	21.22602738
GCST90199694	1,3-dimethylurate levels	rs1388107	5	119573311	T	G	0.138735	-0.105876	0.0236541	7.60E-06	7444	textfile	0.002684161	20.02928724
GCST90199694	1,3-dimethylurate levels	rs72818634	5	179204735	A	G	0.129326	-0.112169	0.0248028	6.11E-06	7444	textfile	0.002739973	20.44690479
GCST90199694	1,3-dimethylurate levels	rs35094757	7	73963515	G	A	0.014158	-0.31092	0.0698636	8.57E-06	7444	textfile	0.002653598	19.80061584
GCST90199694	1,3-dimethylurate levels	rs57238734	9	7568135	C	A	0.0133351	-0.319455	0.0716983	8.37E-06	7444	textfile	0.002659737	19.84654733
GCST90199694	1,3-dimethylurate levels	rs72712651	9	26048982	C	T	0.030274	-0.215519	0.0480665	7.33E-06	7444	textfile	0.002693447	20.09876759
GCST90199694	1,3-dimethylurate levels	rs7038710	9	107718105	G	A	0.0228741	-0.282261	0.0546831	2.45E-07	7444	textfile	0.003566461	26.63660062
GCST90199694	1,3-dimethylurate levels	rs7091698	10	14812506	A	G	0.153689	0.102016	0.0230217	9.37E-06	7444	textfile	0.002630942	19.63112113
GCST90199694	1,3-dimethylurate levels	rs11599254	10	28929032	T	C	0.0850791	0.130505	0.0293659	8.83E-06	7444	textfile	0.002646126	19.74471967
GCST90199694	1,3-dimethylurate levels	rs72868316	10	133391165	A	G	0.0292732	0.342008	0.0487503	2.29E-12	7444	textfile	0.006568249	49.20409471
GCST90199694	1,3-dimethylurate levels	rs11101870	10	133589198	T	C	0.152488	-0.120114	0.0228253	1.42E-07	7444	textfile	0.003706255	27.68455662
GCST90199694	1,3-dimethylurate levels	rs28452143	11	1194472	G	A	0.63166	0.0773975	0.0170037	5.32E-06	7444	textfile	0.002775579	20.71334787
GCST90199694	1,3-dimethylurate levels	rs143167061	11	13186904	T	C	0.0193422	-0.2654	0.0595893	8.44E-06	7444	textfile	0.002657683	19.83118065
GCST90199694	1,3-dimethylurate levels	rs11235978	11	74024780	A	G	0.0926578	0.127658	0.0281119	5.60E-06	7444	textfile	0.002762536	20.61574221
GCST90199694	1,3-dimethylurate levels	rs117238703	11	99642289	G	T	0.0275347	-0.224046	0.0503738	8.68E-06	7444	textfile	0.002650367	19.77644671
GCST90199694	1,3-dimethylurate levels	rs12855367	13	20173700	G	A	0.12214	0.115901	0.02495	3.40E-06	7444	textfile	0.002890479	21.57329924
GCST90199694	1,3-dimethylurate levels	rs1033930	13	29875471	T	G	0.663938	0.0813366	0.0174666	3.21E-06	7444	textfile	0.002904595	21.67896681
GCST90199694	1,3-dimethylurate levels	rs188985963	15	56704677	T	C	0.00588633	0.511207	0.107882	2.15E-06	7444	textfile	0.003007331	22.44806478
GCST90199694	1,3-dimethylurate levels	rs78018441	16	6461406	A	G	0.0605772	-0.164796	0.0345099	1.79E-06	7444	textfile	0.003054015	22.79760537
GCST90199694	1,3-dimethylurate levels	rs226220	17	38874390	G	A	0.889334	0.130753	0.0261663	5.82E-07	7444	textfile	0.003343166	24.96329982
GCST90199694	1,3-dimethylurate levels	rs143552547	18	34518968	A	G	0.0441276	-0.178534	0.0396907	6.86E-06	7444	textfile	0.002710686	20.22775362
GCST90199694	1,3-dimethylurate levels	rs205788	20	57794868	T	C	0.792873	-0.0972257	0.0210377	3.81E-06	7444	textfile	0.002860981	21.35251045
GCST90199695	Galactonate levels	rs6701658	1	99961422	G	A	0.0589528	-0.155143	0.0337346	4.25E-06	7518	textfile	0.002805375	21.14451317
GCST90199695	Galactonate levels	rs144275620	1	178039614	T	C	0.0101946	0.35433	0.0790411	7.37E-06	7518	textfile	0.002665927	20.09066663
GCST90199695	Galactonate levels	rs1446585	2	135649909	G	A	0.322523	-0.121817	0.0166585	2.62E-13	7518	textfile	0.007062583	53.45993957
GCST90199695	Galactonate levels	rs4668098	2	168690200	G	A	0.811002	0.0932	0.0205822	5.95E-06	7518	textfile	0.002719963	20.49900054
GCST90199695	Galactonate levels	rs114843083	3	55929641	A	C	0.0184418	-0.27591	0.0596858	3.79E-06	7518	textfile	0.002834378	21.36374049
GCST90199695	Galactonate levels	rs78414202	4	96102778	A	G	0.00961795	-0.38065	0.0824987	3.95E-06	7518	textfile	0.002823755	21.28344415
GCST90199695	Galactonate levels	rs55947356	7	156264075	A	G	0.00533903	-0.532189	0.110189	1.37E-06	7518	textfile	0.003093197	23.32060183
GCST90199695	Galactonate levels	rs144166724	8	82053788	T	C	0.00891421	-0.424108	0.085763	7.61E-07	7518	textfile	0.003242204	24.44766866
GCST90199695	Galactonate levels	rs10965244	9	22130390	T	A	0.21717	0.0909597	0.0197553	4.14E-06	7518	textfile	0.002811937	21.19411226
GCST90199695	Galactonate levels	rs16956661	15	72278241	C	G	0.0713328	-0.16477	0.0310171	1.08E-07	7518	textfile	0.003739594	28.21229088
GCST90199695	Galactonate levels	rs118097128	18	71217969	T	A	0.0369848	-0.202653	0.0427349	2.12E-06	7518	textfile	0.002982231	22.48149254
GCST90199695	Galactonate levels	rs187521737	19	3565143	A	G	0.00691832	0.441771	0.0972829	5.60E-06	7518	textfile	0.002735454	20.61606808
GCST90199695	Galactonate levels	rs116885105	19	4500213	A	T	0.0301982	-0.224184	0.0476035	2.48E-06	7518	textfile	0.002941371	22.17256352
GCST90199695	Galactonate levels	rs75684329	19	9404705	A	T	0.0630576	-0.164546	0.033017	6.24E-07	7518	textfile	0.003292795	24.83040992
GCST90199695	Galactonate levels	rs11668541	19	20010644	A	G	0.0217245	0.25389	0.0552438	4.31E-06	7518	textfile	0.002801582	21.11584924
GCST90199695	Galactonate levels	rs73136572	20	63923460	C	T	0.0445703	0.177296	0.0385336	4.20E-06	7518	textfile	0.002807988	21.16426328
GCST90199696	Trigonelline levels	rs115558877	1	22251216	G	A	0.0162034	0.283083	0.0606415	3.04E-06	8272	textfile	0.002627451	21.7862605
GCST90199696	Trigonelline levels	rs114830966	1	74384420	A	G	0.0103465	-0.375581	0.0769197	1.05E-06	8272	textfile	0.0028739	23.83565266
GCST90199696	Trigonelline levels	rs1594297	2	16476976	A	G	0.974151	0.243317	0.0498295	1.04E-06	8272	textfile	0.002874162	23.83783621
GCST90199696	Trigonelline levels	rs116020639	2	64880349	C	T	0.0157971	-0.277233	0.0620127	7.80E-06	8272	textfile	0.002410294	19.98129131
GCST90199696	Trigonelline levels	rs4848147	2	121197584	A	G	0.377018	-0.0712734	0.0158212	6.64E-06	8272	textfile	0.00244738	20.28948838
GCST90199696	Trigonelline levels	rs61419985	2	232984793	C	T	0.0105881	-0.333293	0.0747585	8.26E-06	8272	textfile	0.002397057	19.87129684
GCST90199696	Trigonelline levels	rs62246138	3	46412462	A	G	0.0322933	-0.208306	0.0441862	2.43E-06	8272	textfile	0.002679504	22.21903713
GCST90199696	Trigonelline levels	rs4856225	3	79930958	T	C	0.795048	0.0867398	0.0191329	5.80E-06	8272	textfile	0.002478489	20.54803106
GCST90199696	Trigonelline levels	rs1601568	3	131433569	T	A	0.85011	0.104566	0.0213989	1.03E-06	8272	textfile	0.002878298	23.8722347
GCST90199696	Trigonelline levels	rs75972606	3	192328051	C	T	0.0285056	0.208073	0.0462893	6.95E-06	8272	textfile	0.002436689	20.200644
GCST90199696	Trigonelline levels	rs115146351	4	121657784	A	G	0.0596598	-0.147385	0.0328319	7.15E-06	8272	textfile	0.00243023	20.14695993
GCST90199696	Trigonelline levels	rs75166338	4	125085932	G	A	0.0109104	-0.333795	0.0733501	5.35E-06	8272	textfile	0.002497249	20.70395034
GCST90199696	Trigonelline levels	rs3849062	5	126038191	G	A	0.301836	-0.0770005	0.0169027	5.23E-06	8272	textfile	0.002502512	20.74769751
GCST90199696	Trigonelline levels	rs6909263	6	1326892	A	G	0.432108	0.0696963	0.0156089	8.00E-06	8272	textfile	0.002404467	19.93286996
GCST90199696	Trigonelline levels	rs45603636	6	43623319	A	G	0.0102711	-0.392277	0.0769037	3.38E-07	8272	textfile	0.003135572	26.01274623
GCST90199696	Trigonelline levels	rs115151170	6	54906289	C	T	0.0115656	-0.338886	0.0722547	2.73E-06	8272	textfile	0.00265223	21.99226879
GCST90199696	Trigonelline levels	rs117187192	6	155825162	A	G	0.0326366	-0.197012	0.0437787	6.79E-06	8272	textfile	0.002442233	20.24671741
GCST90199696	Trigonelline levels	rs10088682	8	58287443	T	C	0.458222	0.0694216	0.015521	7.72E-06	8272	textfile	0.002412627	20.00068287
GCST90199696	Trigonelline levels	rs73328382	10	99422751	A	C	0.00587879	-0.470821	0.101083	3.20E-06	8272	textfile	0.002615817	21.68954239
GCST90199696	Trigonelline levels	rs117728044	13	39575423	G	A	0.0188714	-0.259555	0.0570087	5.29E-06	8272	textfile	0.002499649	20.72390092
GCST90199696	Trigonelline levels	rs345471	13	91758624	A	G	0.661226	-0.0730759	0.016223	6.65E-06	8272	textfile	0.002446874	20.28527936
GCST90199696	Trigonelline levels	rs115520044	14	49488289	A	G	0.0166484	0.296117	0.0603473	9.25E-07	8272	textfile	0.002902273	24.07165649
GCST90199696	Trigonelline levels	rs77535466	15	93079228	C	A	0.0162774	-0.285605	0.060652	2.49E-06	8272	textfile	0.002673426	22.16850181
GCST90199696	Trigonelline levels	rs118074685	17	35080621	C	T	0.0510204	0.172201	0.0346761	6.84E-07	8272	textfile	0.002972402	24.65504665
GCST90199696	Trigonelline levels	rs59603647	17	77623124	G	C	0.158436	0.0976318	0.0214455	5.30E-06	8272	textfile	0.002499269	20.72073822
GCST90199697	Dodecanedioate levels	rs1126743	1	46930301	A	G	0.791893	0.136271	0.0185101	1.81E-13	8240	textfile	0.006534538	54.18560562
GCST90199697	Dodecanedioate levels	rs2351032	1	77423138	A	G	0.478607	-0.0714967	0.0151331	2.31E-06	8240	textfile	0.002701557	22.31571293
GCST90199697	Dodecanedioate levels	rs3123536	1	212636264	T	C	0.89625	0.126379	0.0245728	2.70E-07	8240	textfile	0.00319979	26.44448498
GCST90199697	Dodecanedioate levels	rs6719212	2	53600047	A	G	0.536605	-0.0668909	0.0149722	7.91E-06	8240	textfile	0.002416489	19.95526111
GCST90199697	Dodecanedioate levels	rs80102840	3	30613380	A	G	0.0173319	-0.270487	0.0576409	2.70E-06	8240	textfile	0.002665293	22.01536366
GCST90199697	Dodecanedioate levels	rs13070262	3	54784197	T	C	0.231974	-0.0810322	0.0181387	7.92E-06	8240	textfile	0.002416157	19.95250921
GCST90199697	Dodecanedioate levels	rs73135319	4	46491749	T	C	0.145563	0.0978948	0.0212543	4.11E-06	8240	textfile	0.002567922	21.20900089
GCST90199697	Dodecanedioate levels	rs148536062	4	56465194	C	G	0.0145678	-0.291786	0.0623865	2.91E-06	8240	textfile	0.002647702	21.86967019
GCST90199697	Dodecanedioate levels	rs75648263	4	111550690	A	T	0.0564846	-0.15344	0.0325258	2.39E-06	8240	textfile	0.002693535	22.24927076
GCST90199697	Dodecanedioate levels	rs184688493	5	76715970	A	C	0.0451641	0.181186	0.0359985	4.83E-07	8240	textfile	0.003064927	25.32649209
GCST90199697	Dodecanedioate levels	rs114733295	6	56324014	T	G	0.0156079	0.278693	0.0604881	4.08E-06	8240	textfile	0.002569612	21.2230018
GCST90199697	Dodecanedioate levels	rs12662092	6	147991761	A	G	0.153963	0.0970377	0.020626	2.54E-06	8240	textfile	0.002678914	22.12817196
GCST90199697	Dodecanedioate levels	rs6983258	8	121940855	G	T	0.0967329	0.114187	0.0252057	5.89E-06	8240	textfile	0.002484439	20.51778034
GCST90199697	Dodecanedioate levels	rs192475369	9	33552509	T	A	0.0167687	0.269888	0.0575722	2.76E-06	8240	textfile	0.002659853	21.97030445
GCST90199697	Dodecanedioate levels	rs55674412	9	130531579	T	A	0.0595855	-0.143218	0.0316604	6.08E-06	8240	textfile	0.002477183	20.4577087
GCST90199697	Dodecanedioate levels	rs7116407	11	32615368	T	C	0.0368633	-0.173285	0.0391521	9.60E-06	8240	textfile	0.002371665	19.58422521
GCST90199697	Dodecanedioate levels	rs35281705	11	97658406	A	G	0.6779	0.0716316	0.0162007	9.80E-06	8240	textfile	0.00236693	19.54502903
GCST90199697	Dodecanedioate levels	rs4149067	12	21200977	G	C	0.191759	0.0832833	0.0188237	9.67E-06	8240	textfile	0.002369999	19.57043329
GCST90199697	Dodecanedioate levels	rs146947505	12	117586522	A	G	0.0162592	0.287105	0.0585823	9.54E-07	8240	textfile	0.002906413	24.01282472
GCST90199697	Dodecanedioate levels	rs79949294	14	54089161	T	G	0.014638	-0.3048	0.0618631	8.35E-07	8240	textfile	0.002937391	24.26951756
GCST90199697	Dodecanedioate levels	rs11070743	15	50058487	T	C	0.578776	0.0721838	0.0153097	2.42E-06	8240	textfile	0.002690598	22.2249451
GCST90199697	Dodecanedioate levels	rs8054168	16	83582178	A	C	0.45913	-0.0690726	0.0151392	5.05E-06	8240	textfile	0.002519897	20.81135372
GCST90199697	Dodecanedioate levels	rs34744504	18	40995214	G	T	0.505166	-0.0814315	0.0156028	1.80E-07	8240	textfile	0.003294726	27.23167543
GCST90199697	Dodecanedioate levels	rs185720945	20	39950331	C	A	0.0182593	0.250057	0.0557587	7.30E-06	8240	textfile	0.00243482	20.10700239
GCST90199697	Dodecanedioate levels	rs6024739	20	56264559	C	T	0.756911	-0.082091	0.0179227	4.64E-06	8240	textfile	0.002539526	20.97388089
GCST90199698	Isobutyrylcarnitine (c4) levels	rs623898	1	181524905	G	A	0.14762	0.0978518	0.0218005	7.17E-06	8243	textfile	0.002438144	20.14184936
GCST90199698	Isobutyrylcarnitine (c4) levels	rs72754719	1	202995831	T	C	0.00894487	0.380179	0.081524	3.11E-06	8243	textfile	0.002631332	21.74202054
GCST90199698	Isobutyrylcarnitine (c4) levels	rs75005157	2	20268182	G	A	0.00686096	0.440409	0.0934244	2.43E-06	8243	textfile	0.002688668	22.21704785
GCST90199698	Isobutyrylcarnitine (c4) levels	rs594855	3	109968106	G	A	0.34902	0.0730304	0.0164346	8.84E-06	8243	textfile	0.002389817	19.74166129
GCST90199698	Isobutyrylcarnitine (c4) levels	rs192049058	3	136723542	A	C	0.223096	-0.0881467	0.0182397	1.35E-06	8243	textfile	0.002825288	23.34916469
GCST90199698	Isobutyrylcarnitine (c4) levels	rs28504259	4	88314718	G	C	0.352048	0.106097	0.0163475	8.58E-11	8243	textfile	0.005083989	42.11124973
GCST90199698	Isobutyrylcarnitine (c4) levels	rs72758669	5	43528755	C	G	0.0289582	0.221719	0.0459139	1.37E-06	8243	textfile	0.002821014	23.31374643
GCST90199698	Isobutyrylcarnitine (c4) levels	rs72778532	5	82287036	T	C	0.0692925	0.141234	0.0299006	2.32E-06	8243	textfile	0.002699352	22.30557004
GCST90199698	Isobutyrylcarnitine (c4) levels	rs191926926	5	89986641	T	C	0.0199167	-0.262519	0.0554772	2.22E-06	8243	textfile	0.002709124	22.38654279
GCST90199698	Isobutyrylcarnitine (c4) levels	rs17876025	5	177406285	G	A	0.00642595	0.462622	0.096872	1.79E-06	8243	textfile	0.002759121	22.80082942
GCST90199698	Isobutyrylcarnitine (c4) levels	rs117599469	6	76033684	T	C	0.00565625	0.46237	0.102868	6.96E-06	8243	textfile	0.002444952	20.19823021
GCST90199698	Isobutyrylcarnitine (c4) levels	rs1361218	6	154394978	A	G	0.437217	0.070309	0.0158874	9.62E-06	8243	textfile	0.002370283	19.57991474
GCST90199698	Isobutyrylcarnitine (c4) levels	rs7759074	6	159867833	C	A	0.829783	-0.100958	0.0204135	7.59E-07	8243	textfile	0.00295852	24.45350659
GCST90199698	Isobutyrylcarnitine (c4) levels	rs80254170	6	160093251	G	A	0.074915	-0.397805	0.0286752	9.26E-44	8243	textfile	0.022814927	192.4075803
GCST90199698	Isobutyrylcarnitine (c4) levels	rs662138	6	160143444	G	C	0.174911	-0.426307	0.0197773	4.72E-103	8243	textfile	0.053359378	464.5212
GCST90199698	Isobutyrylcarnitine (c4) levels	rs2392361	7	35351600	A	G	0.657921	-0.0750551	0.0166474	6.53E-06	8243	textfile	0.002459873	20.3218013
GCST90199698	Isobutyrylcarnitine (c4) levels	rs74505345	7	158267569	T	C	0.0377886	-0.178643	0.0401706	8.70E-06	8243	textfile	0.002393478	19.77197187
GCST90199698	Isobutyrylcarnitine (c4) levels	rs73212370	8	13974211	T	G	0.0582117	-0.152833	0.0330324	3.71E-06	8243	textfile	0.002590254	21.40171777
GCST90199698	Isobutyrylcarnitine (c4) levels	rs10746936	9	74171381	T	C	0.469755	0.0696135	0.0156968	9.21E-06	8243	textfile	0.002380369	19.66343124
GCST90199698	Isobutyrylcarnitine (c4) levels	rs2938016	10	11315304	A	G	0.14177	-0.100863	0.0220059	4.57E-06	8243	textfile	0.002542112	21.00294073
GCST90199698	Isobutyrylcarnitine (c4) levels	rs76370801	10	21531418	T	A	0.0750183	0.137578	0.0291995	2.46E-06	8243	textfile	0.002685925	22.19431615
GCST90199698	Isobutyrylcarnitine (c4) levels	rs1171616	10	59708831	T	G	0.769799	0.143846	0.0186464	1.22E-14	8243	textfile	0.007167968	59.49770321
GCST90199698	Isobutyrylcarnitine (c4) levels	rs10999904	10	71591392	A	G	0.0978539	-0.119035	0.0260573	4.92E-06	8243	textfile	0.002525266	20.8634027
GCST90199698	Isobutyrylcarnitine (c4) levels	rs4076181	11	11560975	T	C	0.249242	0.0865338	0.0181584	1.88E-06	8243	textfile	0.002747491	22.70445116
GCST90199698	Isobutyrylcarnitine (c4) levels	rs7111570	11	134271204	T	C	0.0276081	0.775156	0.0463532	8.94E-63	8243	textfile	0.032812854	279.5846979
GCST90199698	Isobutyrylcarnitine (c4) levels	rs17419942	12	27866608	T	C	0.045358	-0.174599	0.0372747	2.81E-06	8243	textfile	0.0026547	21.93561448
GCST90199698	Isobutyrylcarnitine (c4) levels	rs9600076	13	73148694	C	A	0.0309483	0.199831	0.0448813	8.49E-06	8243	textfile	0.002399199	19.81935341
GCST90199698	Isobutyrylcarnitine (c4) levels	rs137953078	13	73706473	C	T	0.0103175	0.356478	0.0762052	2.90E-06	8243	textfile	0.002647644	21.87715607
GCST90199698	Isobutyrylcarnitine (c4) levels	rs118057342	15	31405249	A	G	0.00889593	-0.406794	0.0823501	7.82E-07	8243	textfile	0.002951561	24.39582054
GCST90199698	Isobutyrylcarnitine (c4) levels	rs79495512	15	76199996	C	T	0.0877236	0.139457	0.0271292	2.74E-07	8243	textfile	0.003195445	26.41808156
GCST90199698	Isobutyrylcarnitine (c4) levels	rs138449764	16	6491089	G	T	0.0162918	0.282029	0.061021	3.80E-06	8243	textfile	0.002584756	21.35617684
GCST90199698	Isobutyrylcarnitine (c4) levels	rs58452291	16	71516833	A	G	0.283074	-0.0810424	0.017104	2.16E-06	8243	textfile	0.002716206	22.44521791
GCST90199698	Isobutyrylcarnitine (c4) levels	rs191504380	17	2553978	T	C	0.00139733	-0.940072	0.205959	5.01E-06	8243	textfile	0.002521036	20.82837077
GCST90199698	Isobutyrylcarnitine (c4) levels	rs4350602	17	75359688	T	C	0.7305	0.101579	0.0173281	4.57E-09	8243	textfile	0.004151585	34.35584141
GCST90199699	3-methylxanthine levels	rs79149266	1	11429183	T	A	0.0126441	0.325032	0.0696894	3.10E-06	8085	textfile	0.002683316	21.74760038
GCST90199699	3-methylxanthine levels	rs35757962	2	14434613	T	C	0.0213543	-0.239907	0.0535463	7.45E-06	8085	textfile	0.00247668	20.06871016
GCST90199699	3-methylxanthine levels	rs112705243	2	21483693	A	G	0.00981976	0.376056	0.0783431	1.59E-06	8085	textfile	0.002841761	23.03541784
GCST90199699	3-methylxanthine levels	rs186066346	2	61643705	A	C	0.00640468	0.444759	0.09795	5.61E-06	8085	textfile	0.002543633	20.61261844
GCST90199699	3-methylxanthine levels	rs78453216	4	42176777	A	C	0.21646	0.0848639	0.0191164	9.02E-06	8085	textfile	0.002431624	19.70272558
GCST90199699	3-methylxanthine levels	rs182687982	4	116977565	T	C	0.00514697	-0.477422	0.10768	9.26E-06	8085	textfile	0.002425493	19.65293041
GCST90199699	3-methylxanthine levels	rs1527707	6	46443371	A	G	0.233147	0.0810211	0.0182657	9.18E-06	8085	textfile	0.002427661	19.67053555
GCST90199699	3-methylxanthine levels	rs116892987	6	102527357	A	G	0.0123327	-0.365035	0.0708699	2.59E-07	8085	textfile	0.003270714	26.52393341
GCST90199699	3-methylxanthine levels	rs6569661	6	130185619	G	A	0.726704	-0.0890327	0.0177975	5.66E-07	8085	textfile	0.003085737	25.0192127
GCST90199699	3-methylxanthine levels	rs180747702	6	144118592	T	C	0.0109154	-0.349902	0.0748375	2.93E-06	8085	textfile	0.002696507	21.85480128
GCST90199699	3-methylxanthine levels	rs77910442	10	25422750	A	G	0.0740672	-0.131593	0.029621	8.89E-06	8085	textfile	0.002435159	19.73143622
GCST90199699	3-methylxanthine levels	rs143087551	10	38516132	A	G	0.00203519	-0.793099	0.177766	8.14E-06	8085	textfile	0.002455893	19.89985714
GCST90199699	3-methylxanthine levels	rs78937667	11	7329252	C	T	0.0456077	-0.191969	0.0373094	2.67E-07	8085	textfile	0.003263818	26.4678235
GCST90199699	3-methylxanthine levels	rs7940662	11	102237078	G	T	0.0519085	-0.157102	0.0353601	8.87E-06	8085	textfile	0.002435552	19.73463113
GCST90199699	3-methylxanthine levels	rs111796206	11	134147737	T	C	0.123086	-0.115436	0.0238656	1.32E-06	8085	textfile	0.002885379	23.39000846
GCST90199699	3-methylxanthine levels	rs79654336	12	26170389	A	G	0.047504	-0.169477	0.0363027	3.04E-06	8085	textfile	0.002688404	21.7889467
GCST90199699	3-methylxanthine levels	rs7485338	12	71346172	A	G	0.685902	-0.0807483	0.0175523	4.22E-06	8085	textfile	0.002610858	21.15881123
GCST90199699	3-methylxanthine levels	rs34180124	15	41908697	A	T	0.0414807	-0.182911	0.0386325	2.19E-06	8085	textfile	0.002764977	22.41127559
GCST90199699	3-methylxanthine levels	rs78785915	16	78772122	G	A	0.0564376	-0.185265	0.0341153	5.62E-08	8085	textfile	0.003634353	29.48362825
GCST90199699	3-methylxanthine levels	rs4510117	18	76705747	G	A	0.810751	-0.0996801	0.0197508	4.49E-07	8085	textfile	0.003140519	25.46479017
GCST90199699	3-methylxanthine levels	rs56113850	19	40847202	C	T	0.577247	0.102938	0.0155847	3.97E-11	8085	textfile	0.005367071	43.61612846
GCST90199699	3-methylxanthine levels	rs114587740	19	53640557	C	A	0.0902445	-0.123198	0.0274417	7.14E-06	8085	textfile	0.002486703	20.15012967
GCST90199699	3-methylxanthine levels	rs4239694	20	36939427	G	T	0.311441	-0.0781726	0.0169873	4.19E-06	8085	textfile	0.002612428	21.17156464
GCST90199699	3-methylxanthine levels	rs12627283	21	38830424	A	G	0.336232	0.079183	0.0166425	1.96E-06	8085	textfile	0.00279211	22.63181201
GCST90199699	3-methylxanthine levels	rs139776	22	24917479	T	C	0.331781	-0.0806676	0.0169773	2.02E-06	8085	textfile	0.002784646	22.57114448
GCST90199699	3-methylxanthine levels	rs142641102	22	45477253	A	C	0.00945168	-0.362072	0.0806082	7.06E-06	8085	textfile	0.002489253	20.17084025
GCST90199700	3-hydroxylaurate levels	rs10788817	1	151910380	G	C	0.601933	0.107101	0.0152709	2.33E-12	8206	textfile	0.005958416	49.17585554
GCST90199700	3-hydroxylaurate levels	rs78085499	1	175877423	T	C	0.0269545	-0.214162	0.0459171	3.10E-06	8206	textfile	0.002643959	21.74853782
GCST90199700	3-hydroxylaurate levels	rs6795560	3	14791567	T	C	0.0316332	-0.201114	0.0429259	2.80E-06	8206	textfile	0.002667805	21.94521943
GCST90199700	3-hydroxylaurate levels	rs6844622	4	56743629	G	C	0.579544	-0.0765279	0.0154597	7.42E-07	8206	textfile	0.002977221	24.4980551
GCST90199700	3-hydroxylaurate levels	rs1500511	5	17378659	T	C	0.403034	-0.079424	0.0155803	3.44E-07	8206	textfile	0.003156801	25.98041108
GCST90199700	3-hydroxylaurate levels	rs710362	5	87845250	G	A	0.0490473	0.156938	0.0345569	5.59E-06	8206	textfile	0.002507062	20.61962744
GCST90199700	3-hydroxylaurate levels	rs78283788	7	146860036	C	A	0.0142139	0.300773	0.0637358	2.37E-06	8206	textfile	0.002706464	22.26409014
GCST90199700	3-hydroxylaurate levels	rs117822743	7	158119914	T	C	0.0177088	0.265639	0.057062	3.24E-06	8206	textfile	0.002633982	21.66625417
GCST90199700	3-hydroxylaurate levels	rs10134992	14	38017356	G	T	0.0590176	-0.143609	0.0322178	8.29E-06	8206	textfile	0.002415404	19.86395363
GCST90199700	3-hydroxylaurate levels	rs144872231	15	86859213	T	C	0.0131837	-0.340328	0.0660982	2.62E-07	8206	textfile	0.003220207	26.50392759
GCST90199700	3-hydroxylaurate levels	rs117212316	18	21565217	C	T	0.00591824	-0.458639	0.0981736	2.99E-06	8206	textfile	0.002652574	21.8195942
GCST90199700	3-hydroxylaurate levels	rs148758368	20	22738936	T	A	0.00855014	0.368433	0.0813538	5.93E-06	8206	textfile	0.002493135	20.50479808
GCST90199701	Pyridoxate levels	rs780598	1	4452045	A	G	0.120056	-0.112598	0.0237533	2.13E-06	8089	textfile	0.002770217	22.46498087
GCST90199701	Pyridoxate levels	rs72673300	1	74395727	A	G	0.0533779	0.153106	0.0343738	8.42E-06	8089	textfile	0.002446643	19.83453106
GCST90199701	Pyridoxate levels	rs114037693	1	163511808	C	G	0.00676766	0.410242	0.0928193	9.88E-06	8089	textfile	0.002409136	19.52973146
GCST90199701	Pyridoxate levels	rs147647394	2	3246716	T	C	0.0198983	0.244235	0.0544517	7.28E-06	8089	textfile	0.002480957	20.11340147
GCST90199701	Pyridoxate levels	rs62185065	2	223718305	C	G	0.5632	0.0711308	0.0154908	4.39E-06	8089	textfile	0.002599814	21.07949976
GCST90199701	Pyridoxate levels	rs148487090	2	227749462	T	C	0.108173	0.111363	0.0248654	7.51E-06	8089	textfile	0.002473549	20.05319382
GCST90199701	Pyridoxate levels	rs140718044	3	87530094	C	T	0.00396334	0.570211	0.118213	1.41E-06	8089	textfile	0.002868128	23.26126409
GCST90199701	Pyridoxate levels	rs12651574	4	44264328	T	A	0.19316	0.0930846	0.0196272	2.11E-06	8089	textfile	0.002772926	22.4870034
GCST90199701	Pyridoxate levels	rs35737522	4	95547353	C	A	0.292194	0.0781342	0.0174801	7.83E-06	8089	textfile	0.00246393	19.97501535
GCST90199701	Pyridoxate levels	rs186411642	4	105740999	A	C	0.00408821	0.573174	0.120038	1.80E-06	8089	textfile	0.002810724	22.794395
GCST90199701	Pyridoxate levels	rs537084084	6	100185021	T	A	0.00925926	0.370547	0.079773	3.40E-06	8089	textfile	0.002660254	21.57085509
GCST90199701	Pyridoxate levels	rs61577547	7	11785794	T	C	0.025296	0.241647	0.0488327	7.48E-07	8089	textfile	0.003018101	24.48127027
GCST90199701	Pyridoxate levels	rs147773070	7	27411552	G	A	0.0174281	0.278218	0.0582232	1.77E-06	8089	textfile	0.002814876	22.82816035
GCST90199701	Pyridoxate levels	rs7918084	10	92669710	T	C	0.554942	0.0720526	0.0155056	3.37E-06	8089	textfile	0.002662377	21.58811729
GCST90199701	Pyridoxate levels	rs10769857	11	7959165	G	A	0.372713	-0.0734024	0.0158516	3.65E-06	8089	textfile	0.002643807	21.43714365
GCST90199701	Pyridoxate levels	rs79879497	11	95387605	C	T	0.0127475	0.343209	0.0685362	5.51E-07	8089	textfile	0.003090567	25.07089863
GCST90199701	Pyridoxate levels	rs117284243	11	123048271	T	A	0.0063197	0.466933	0.0967734	1.40E-06	8089	textfile	0.002869817	23.27500297
GCST90199701	Pyridoxate levels	rs118132523	12	66693901	T	G	0.00731828	0.401235	0.0900838	8.43E-06	8089	textfile	0.002446502	19.83338452
GCST90199701	Pyridoxate levels	rs149053219	13	34656395	A	G	0.0109129	0.359193	0.0742272	1.30E-06	8089	textfile	0.002886552	23.4111194
GCST90199701	Pyridoxate levels	rs80089268	13	65070456	T	C	0.039472	-0.177203	0.0392903	6.48E-06	8089	textfile	0.002508337	20.33593093
GCST90199701	Pyridoxate levels	rs75590589	13	94159279	T	A	0.102041	-0.116373	0.0251176	3.60E-06	8089	textfile	0.002646686	21.46054704
GCST90199701	Pyridoxate levels	rs181087352	14	48584341	A	T	0.0230128	0.235882	0.050981	3.71E-06	8089	textfile	0.002639552	21.40254952
GCST90199701	Pyridoxate levels	rs17129121	14	93615273	T	C	0.133709	0.100665	0.0222361	5.98E-06	8089	textfile	0.002527237	20.48954746
GCST90199701	Pyridoxate levels	rs139624237	17	63202284	A	G	0.0210683	-0.247876	0.0530119	2.93E-06	8089	textfile	0.002695598	21.85822168
GCST90199701	Pyridoxate levels	rs522043	18	79720478	A	G	0.154834	0.101122	0.0212015	1.85E-06	8089	textfile	0.002804424	22.74315611
GCST90199701	Pyridoxate levels	rs11668053	19	19691756	G	A	0.367863	0.0809662	0.0164631	8.74E-07	8089	textfile	0.002981212	24.18114656
GCST90199702	5-hydroxyhexanoate levels	rs1323009	1	188035902	A	G	0.0260931	0.262208	0.0512087	3.05E-07	7097	textfile	0.003680681	26.21090213
GCST90199702	5-hydroxyhexanoate levels	rs36043527	2	12981020	C	T	0.326017	-0.0889066	0.0180678	8.62E-07	7097	textfile	0.003400192	24.20667
GCST90199702	5-hydroxyhexanoate levels	rs2577620	2	108473496	G	A	0.157757	0.100767	0.0225727	8.04E-06	7097	textfile	0.002800123	19.92265587
GCST90199702	5-hydroxyhexanoate levels	rs34321271	2	121871958	T	C	0.115799	0.127946	0.0259802	8.45E-07	7097	textfile	0.003405744	24.24633161
GCST90199702	5-hydroxyhexanoate levels	rs67816826	3	181757516	T	C	0.0697744	0.159531	0.0335054	1.92E-06	7097	textfile	0.003184202	22.66408318
GCST90199702	5-hydroxyhexanoate levels	rs73232175	4	41320349	G	A	0.024197	0.243472	0.0532321	4.79E-06	7097	textfile	0.002938988	20.91358291
GCST90199702	5-hydroxyhexanoate levels	rs62364248	5	84133232	C	T	0.0181741	0.27404	0.0616399	8.76E-06	7097	textfile	0.002777291	19.75975981
GCST90199702	5-hydroxyhexanoate levels	rs113394196	5	126577999	C	T	0.093918	0.126862	0.0284621	8.30E-06	7097	textfile	0.002791518	19.86126115
GCST90199702	5-hydroxyhexanoate levels	rs1234128	6	46865231	G	A	0.117203	0.114149	0.0258373	9.96E-06	7097	textfile	0.002742726	19.51315801
GCST90199702	5-hydroxyhexanoate levels	rs566247205	6	154529566	G	A	0.00631295	0.464632	0.10494	9.53E-06	7097	textfile	0.00275463	19.59808825
GCST90199702	5-hydroxyhexanoate levels	rs289558	8	13390923	T	C	0.924616	-0.155393	0.0316191	8.90E-07	7097	textfile	0.00339167	24.14579387
GCST90199702	5-hydroxyhexanoate levels	rs118149671	10	81565851	T	G	0.0131224	-0.321473	0.0724929	9.23E-06	7097	textfile	0.002763259	19.65964419
GCST90199702	5-hydroxyhexanoate levels	rs116845450	10	129004289	T	C	0.0403042	-0.190663	0.0420472	5.77E-06	7097	textfile	0.002888866	20.55588965
GCST90199702	5-hydroxyhexanoate levels	rs192540541	11	33419883	C	T	0.0314591	0.217928	0.0475352	4.55E-06	7097	textfile	0.002952816	21.0122718
GCST90199702	5-hydroxyhexanoate levels	rs10896072	11	65983146	G	C	0.100086	0.123215	0.0275844	7.94E-06	7097	textfile	0.002803535	19.94700395
GCST90199702	5-hydroxyhexanoate levels	rs11219832	11	124897394	T	C	0.0555164	0.163905	0.0362189	6.03E-06	7097	textfile	0.002877317	20.47347141
GCST90199702	5-hydroxyhexanoate levels	rs7136437	12	25943988	A	G	0.674274	0.0830624	0.0181434	4.69E-06	7097	textfile	0.002944531	20.95314385
GCST90199702	5-hydroxyhexanoate levels	rs112156059	14	97621652	G	A	0.0208245	0.267691	0.0578881	3.76E-06	7097	textfile	0.003004053	21.37797397
GCST90199702	5-hydroxyhexanoate levels	rs74891946	16	71924122	G	C	0.0993767	-0.12874	0.0275549	2.98E-06	7097	textfile	0.003066343	21.82262178
GCST90199702	5-hydroxyhexanoate levels	rs148641172	18	12835479	A	G	0.0226241	0.256697	0.0561793	4.90E-06	7097	textfile	0.002933178	20.87211859
GCST90199702	5-hydroxyhexanoate levels	rs11663973	18	36539854	A	G	0.385191	-0.0775082	0.017033	5.35E-06	7097	textfile	0.002909196	20.70096563
GCST90199702	5-hydroxyhexanoate levels	rs7248502	19	49396380	A	G	0.534847	-0.0734705	0.0165507	9.03E-06	7097	textfile	0.002768944	19.70020984
GCST90199703	Gamma-glutamylvaline levels	rs76683466	1	154747658	T	C	0.047164	-0.156926	0.0354827	9.75E-06	8179	textfile	0.002385717	19.55466051
GCST90199703	Gamma-glutamylvaline levels	rs11264359	1	155313038	G	A	0.265271	0.0754303	0.0169381	8.46E-06	8179	textfile	0.002418858	19.82695744
GCST90199703	Gamma-glutamylvaline levels	rs78873744	1	183135970	A	G	0.0231946	-0.233028	0.0499864	3.13E-06	8179	textfile	0.002650085	21.72732621
GCST90199703	Gamma-glutamylvaline levels	rs3755840	4	5708742	C	T	0.0679522	-0.144666	0.0298356	1.24E-06	8179	textfile	0.002866267	23.50483378
GCST90199703	Gamma-glutamylvaline levels	rs12649558	4	180381064	G	A	0.319569	0.0707147	0.0160018	9.91E-06	8179	textfile	0.002382022	19.52430215
GCST90199703	Gamma-glutamylvaline levels	rs72737428	5	19532190	T	A	0.0275123	0.204921	0.0459822	8.33E-06	8179	textfile	0.002422367	19.85579272
GCST90199703	Gamma-glutamylvaline levels	rs274554	5	132389258	C	T	0.838569	-0.152825	0.020322	5.47E-14	8179	textfile	0.006866938	56.53920589
GCST90199703	Gamma-glutamylvaline levels	rs143145930	6	57136304	G	A	0.0103207	-0.330546	0.0747074	9.66E-06	8179	textfile	0.002387801	19.57178144
GCST90199703	Gamma-glutamylvaline levels	rs6930584	6	89973842	A	G	0.201262	0.0867954	0.0188615	4.19E-06	8179	textfile	0.002582366	21.17067726
[truncated: 32,845 more rows]
